# Supplementary material for: Mendelian randomization analyses support causal relationship between gut microbiota and childhood obesity
Source: Front Pediatr. 2023 Aug 1;11:1229236. doi: 10.3389/fped.2023.1229236 (PMC10427879; doi:10.3389/fped.2023.1229236)
Supplement: Supplementary file 2 [file Datasheet2.xlsx]

## Sheet: Tables of contents
	Supplementary Tables 1-10
	Mendelian randomization analyses support causal relationship between gut microbiota and childhood obesity
Contents	Description
Table S1	Detailed information for genome-wide association studies involved in the present Mendelian randomization study.
Table S2	Genome-wide significant and independent SNPs that were used as instruments for gut microbiota.
Table S3	MR results from GM to CO in discovery dataset by using the IVW method at the genus level.
Table S4	MR results from GM to CO in replication dataset by using the IVW method at the genus level.
Table S5	MR results from GM to CO in discovery dataset by using the IVW method at the order level.
Table S6	Tests for detecting horizontal and directional pleiotropy in CO.
Table S7	MR results from GM to CBMI in discovery dataset by using the IVW method at the genus level.
Table S8	MR results from GM to CBMI in replication dataset by using the IVW method at the genus level.
Table S9	MR results from GM to CBMI in discovery dataset by using the IVW method at the order level.
Table S10	Tests for detecting horizontal and directional pleiotropy in CBMI.

## Sheet: Table S1
Supplementary Table 1. Detailed information for genome-wide association studies involved in the present Mendelian randomization study.
Variable	Consortium or study	Sample size	Journal	Year	Cohort	Nation of cohort	Number of samples
Gut microbiota	MiBioGen	18340	Nat Genet.	2021	BSPSPC	Germany	721
					CARDIAw	USA	257
					COPSAC	Denmark	380
					DanFunD16	Denmark	2396
					FGFP	Belgian	2259
					FOCUS	Germany	960
					GEM_HCE_v12	Canada	378
					GEM_HCE_v24	Canada	203
					GEM_ICHIP_HCE	Canada	662
					GenR	The Netherlands	1328
					HCHS/SOL	USA	1097
					KSCS	South Korea	811
					LLD	The Netherlands	875
					METSIM	Finland	522
					MIBS	The Netherlands	80
					NGRC	USA	77
					NTR	The Netherlands	279
					PNP	Israel	481
					POPCOL	Sweden	134
					RS3	The Netherlands	1220
					SHIP	Germany	996
					SHIP-TREND	Germany	905
					TwinsUK	UK	1205
Pediatric obesity	EGG	28604	Hum Mol Genet.	2019	30 cohorts	Trans ancestry	13,005 cases/15,599 controls
		13848	Nat Genet.	2012	14 cohorts	Trans ancestry	5,530 cases/8,318 controls
Childhood BMI	EGG	39620	PLoS Genet.	2020	26 cohorts	Trans ancestry	39620
		35668	Hum Mol Genet.	2015	20 cohorts	Trans ancestry	35668

## Sheet: Table S2
Supplementary Table 2. Genome-wide significant and independent SNPs that were used as instruments for gut microbiota at genus and order level.
Trait	SNPs	Effect Allele	Other Allele	β	Standard Error	P value
genus.Actinomyces.id.423	rs71315246	A	G	-0.097	0.022	9.83e-06
genus.Actinomyces.id.423	rs10787984	G	C	0.094	0.021	9.62e-06
genus.Actinomyces.id.423	rs35110659	T	G	0.077	0.017	9.59e-06
genus.Actinomyces.id.423	rs4073240	G	A	0.075	0.017	7.94e-06
genus.Actinomyces.id.423	rs36009731	A	G	0.08	0.018	7.23e-06
genus.Actinomyces.id.423	rs4962491	C	T	0.169	0.037	6.7e-06
genus.Actinomyces.id.423	rs35011108	A	G	0.233	0.051	6.34e-06
genus.Actinomyces.id.423	rs2715439	C	T	0.075	0.016	6.27e-06
genus.Actinomyces.id.423	rs7915461	T	C	0.188	0.04	5.92e-06
genus.Actinomyces.id.423	rs4146653	G	A	0.099	0.021	4.5e-06
genus.Actinomyces.id.423	rs34583783	G	T	0.127	0.027	4.49e-06
genus.Actinomyces.id.423	rs17072071	C	A	-0.12	0.025	1.33e-06
genus.Adlercreutzia.id.812	rs6811381	T	G	-0.079	0.018	9.77e-06
genus.Adlercreutzia.id.812	rs11604400	C	T	-0.103	0.023	9.74e-06
genus.Adlercreutzia.id.812	rs55719207	G	A	-0.07	0.016	9.61e-06
genus.Adlercreutzia.id.812	rs1534655	C	T	-0.078	0.018	9.23e-06
genus.Adlercreutzia.id.812	rs4557646	T	C	0.137	0.031	8.95e-06
genus.Adlercreutzia.id.812	rs1468569	A	G	0.072	0.016	8.86e-06
genus.Adlercreutzia.id.812	rs9915817	T	C	0.075	0.017	8.22e-06
genus.Adlercreutzia.id.812	rs9966313	T	C	-0.095	0.021	8.21e-06
genus.Adlercreutzia.id.812	rs36008107	C	A	-0.128	0.028	8.11e-06
genus.Adlercreutzia.id.812	rs1881618	C	T	-0.076	0.017	7.97e-06
genus.Adlercreutzia.id.812	rs306577	C	T	-0.105	0.023	7.75e-06
genus.Adlercreutzia.id.812	rs4692824	A	G	-0.076	0.017	7.66e-06
genus.Adlercreutzia.id.812	rs10279572	C	G	0.139	0.031	6.98e-06
genus.Adlercreutzia.id.812	rs6537600	C	T	0.112	0.026	6.71e-06
genus.Adlercreutzia.id.812	rs6971594	G	A	0.139	0.031	6.65e-06
genus.Adlercreutzia.id.812	rs7706425	C	G	-0.071	0.016	6.62e-06
genus.Adlercreutzia.id.812	rs12650418	T	C	-0.084	0.019	6.6e-06
genus.Adlercreutzia.id.812	rs1046175	C	G	0.113	0.026	6.36e-06
genus.Adlercreutzia.id.812	rs11663349	G	A	-0.131	0.029	6.27e-06
genus.Adlercreutzia.id.812	rs10233106	C	T	0.14	0.031	5.51e-06
genus.Adlercreutzia.id.812	rs34899151	G	A	-0.13	0.028	5.32e-06
genus.Adlercreutzia.id.812	rs255373	A	T	-0.071	0.016	5.29e-06
genus.Adlercreutzia.id.812	rs2717139	G	A	-0.114	0.025	5.25e-06
genus.Adlercreutzia.id.812	rs6664405	T	C	-0.095	0.021	5.23e-06
genus.Adlercreutzia.id.812	rs13231526	C	A	0.143	0.031	4.81e-06
genus.Adlercreutzia.id.812	rs9637706	C	T	-0.082	0.018	4.74e-06
genus.Adlercreutzia.id.812	rs1919502	G	A	-0.082	0.018	4.73e-06
genus.Adlercreutzia.id.812	rs2717136	C	T	-0.13	0.028	4.58e-06
genus.Adlercreutzia.id.812	rs1406514	A	G	-0.081	0.018	4.54e-06
genus.Adlercreutzia.id.812	rs12522517	A	T	-0.105	0.023	4.41e-06
genus.Adlercreutzia.id.812	rs255375	G	T	-0.072	0.016	4.38e-06
genus.Adlercreutzia.id.812	rs1528956	C	T	-0.081	0.018	4.09e-06
genus.Adlercreutzia.id.812	rs4869118	C	T	-0.073	0.016	3.51e-06
genus.Adlercreutzia.id.812	rs1528942	T	G	-0.083	0.018	3.25e-06
genus.Adlercreutzia.id.812	rs2850883	G	A	-0.117	0.025	3.09e-06
genus.Adlercreutzia.id.812	rs9490822	C	T	-0.073	0.016	2.54e-06
genus.Adlercreutzia.id.812	rs7656076	C	G	-0.084	0.018	2.43e-06
genus.Adlercreutzia.id.812	rs34181676	G	T	-0.135	0.028	2.34e-06
genus.Adlercreutzia.id.812	rs2717140	C	T	-0.119	0.025	2.05e-06
genus.Adlercreutzia.id.812	rs80078995	A	T	-0.113	0.023	1.57e-06
genus.Adlercreutzia.id.812	rs2147798	C	G	0.092	0.019	1.4e-06
genus.Adlercreutzia.id.812	rs7680684	C	T	-0.083	0.017	9.77e-07
genus.Akkermansia.id.4037	rs11184340	G	A	0.063	0.014	9.95e-06
genus.Akkermansia.id.4037	rs28613890	T	C	0.064	0.014	9.91e-06
genus.Akkermansia.id.4037	rs12904881	A	G	0.058	0.013	9.78e-06
genus.Akkermansia.id.4037	rs76564762	T	C	0.104	0.024	9.67e-06
genus.Akkermansia.id.4037	rs74399905	A	T	0.103	0.023	9.41e-06
genus.Akkermansia.id.4037	rs10005131	G	T	0.061	0.014	9.27e-06
genus.Akkermansia.id.4037	rs1988252	A	G	0.063	0.014	9.27e-06
genus.Akkermansia.id.4037	rs10516447	G	A	0.103	0.023	9.25e-06
genus.Akkermansia.id.4037	rs941682	G	A	-0.063	0.014	9.17e-06
genus.Akkermansia.id.4037	rs2865331	A	G	0.062	0.014	9.09e-06
genus.Akkermansia.id.4037	rs28858161	C	T	0.063	0.014	8.83e-06
genus.Akkermansia.id.4037	rs28811282	A	G	0.063	0.014	8.75e-06
genus.Akkermansia.id.4037	rs36010840	T	C	0.063	0.014	8.56e-06
genus.Akkermansia.id.4037	rs72663802	T	C	0.065	0.015	8.5e-06
genus.Akkermansia.id.4037	rs12024893	G	A	0.063	0.014	8.42e-06
genus.Akkermansia.id.4037	rs4595371	G	A	0.063	0.014	8.32e-06
genus.Akkermansia.id.4037	rs4294419	A	G	0.063	0.014	8.32e-06
genus.Akkermansia.id.4037	rs736124	A	T	-0.074	0.017	8.29e-06
genus.Akkermansia.id.4037	rs12411321	C	T	0.073	0.017	7.8e-06
genus.Akkermansia.id.4037	rs4600885	C	A	0.063	0.014	7.76e-06
genus.Akkermansia.id.4037	rs7538356	C	A	0.064	0.014	7.58e-06
genus.Akkermansia.id.4037	rs72663751	A	G	0.065	0.015	7.55e-06
genus.Akkermansia.id.4037	rs4107636	C	G	0.063	0.014	7.47e-06
genus.Akkermansia.id.4037	rs72663785	G	C	0.066	0.015	7.33e-06
genus.Akkermansia.id.4037	rs2199602	T	G	0.066	0.015	7.24e-06
genus.Akkermansia.id.4037	rs72663769	C	T	0.066	0.015	7.03e-06
genus.Akkermansia.id.4037	rs12026127	A	G	0.064	0.014	6.97e-06
genus.Akkermansia.id.4037	rs79837054	C	T	0.106	0.024	6.96e-06
genus.Akkermansia.id.4037	rs12045978	A	G	0.064	0.014	6.73e-06
genus.Akkermansia.id.4037	rs4497215	T	C	0.064	0.014	6.41e-06
genus.Akkermansia.id.4037	rs61779207	G	A	-0.076	0.017	6.32e-06
genus.Akkermansia.id.4037	rs7693865	T	C	0.107	0.024	5.54e-06
genus.Akkermansia.id.4037	rs72663782	C	G	0.066	0.014	5.25e-06
genus.Akkermansia.id.4037	rs3995795	C	T	0.064	0.014	5.22e-06
genus.Akkermansia.id.4037	rs6668273	A	G	0.065	0.014	4.99e-06
genus.Akkermansia.id.4037	rs72663787	A	G	0.066	0.015	4.9e-06
genus.Akkermansia.id.4037	rs11724791	A	G	0.066	0.014	4.89e-06
genus.Akkermansia.id.4037	rs72663756	T	C	0.067	0.015	4.8e-06
genus.Akkermansia.id.4037	rs59317921	T	C	0.063	0.014	4.51e-06
genus.Akkermansia.id.4037	rs1605923	G	T	0.066	0.014	4.49e-06
genus.Akkermansia.id.4037	rs113653192	T	C	0.108	0.024	4.27e-06
genus.Akkermansia.id.4037	rs12501826	C	G	0.067	0.014	4.11e-06
genus.Akkermansia.id.4037	rs11184341	G	C	0.066	0.014	4.06e-06
genus.Akkermansia.id.4037	rs12498518	T	C	0.067	0.014	3.99e-06
genus.Akkermansia.id.4037	rs6832927	A	C	0.109	0.024	3.85e-06
genus.Akkermansia.id.4037	rs12416161	T	C	0.076	0.017	3.73e-06
genus.Akkermansia.id.4037	rs77055143	T	C	0.067	0.014	3.71e-06
genus.Akkermansia.id.4037	rs111862613	T	C	0.091	0.02	3.39e-06
genus.Akkermansia.id.4037	rs11252894	A	C	0.077	0.017	3.15e-06
genus.Akkermansia.id.4037	rs6832119	G	A	0.11	0.024	3.13e-06
genus.Akkermansia.id.4037	rs2169719	G	A	0.068	0.015	3.09e-06
genus.Akkermansia.id.4037	rs117107102	A	G	0.204	0.043	3.01e-06
genus.Akkermansia.id.4037	rs4242783	G	A	0.069	0.015	3e-06
genus.Akkermansia.id.4037	rs2602429	C	T	0.075	0.016	2.72e-06
genus.Akkermansia.id.4037	rs9349825	A	G	-0.07	0.015	2.6e-06
genus.Akkermansia.id.4037	rs56161035	T	C	0.068	0.014	2.37e-06
genus.Akkermansia.id.4037	rs12908520	G	A	0.062	0.013	2.26e-06
genus.Akkermansia.id.4037	rs1491244	T	A	0.111	0.024	2.25e-06
genus.Akkermansia.id.4037	rs112769434	G	A	0.112	0.024	1.96e-06
genus.Akkermansia.id.4037	rs74542928	T	C	0.113	0.024	1.48e-06
genus.Akkermansia.id.4037	rs4936098	A	G	0.065	0.014	1.1e-06
genus.Akkermansia.id.4037	rs113634144	T	G	0.074	0.015	1.02e-06
genus.Akkermansia.id.4037	rs11729256	T	C	0.075	0.015	6.58e-07
genus.Alistipes.id.968	rs11766494	T	C	-0.048	0.011	9.98e-06
genus.Alistipes.id.968	rs6964425	C	T	-0.048	0.011	9.84e-06
genus.Alistipes.id.968	rs8118820	T	A	-0.063	0.014	9.69e-06
genus.Alistipes.id.968	rs8188507	T	C	-0.048	0.011	9.64e-06
genus.Alistipes.id.968	rs10950094	C	G	-0.049	0.011	9.34e-06
genus.Alistipes.id.968	rs11958296	A	G	-0.098	0.022	9.3e-06
genus.Alistipes.id.968	rs4717397	A	G	-0.049	0.011	9.29e-06
genus.Alistipes.id.968	rs2150413	T	C	-0.048	0.011	9.23e-06
genus.Alistipes.id.968	rs13246203	G	A	-0.049	0.011	9.16e-06
genus.Alistipes.id.968	rs2290844	C	T	0.081	0.019	9.1e-06
genus.Alistipes.id.968	rs10950089	T	C	-0.049	0.011	9.09e-06
genus.Alistipes.id.968	rs10434981	A	G	-0.049	0.011	9.05e-06
genus.Alistipes.id.968	rs7995332	A	C	0.071	0.017	8.97e-06
genus.Alistipes.id.968	rs67853823	T	C	-0.048	0.011	8.88e-06
genus.Alistipes.id.968	rs2875322	T	C	-0.058	0.013	8.78e-06
genus.Alistipes.id.968	rs4498432	C	G	-0.048	0.011	8.55e-06
genus.Alistipes.id.968	rs1115881	A	G	-0.048	0.011	8.27e-06
genus.Alistipes.id.968	rs2297256	A	G	-0.048	0.011	8.21e-06
genus.Alistipes.id.968	rs12990744	C	T	-0.078	0.017	8.21e-06
genus.Alistipes.id.968	rs4818001	C	T	-0.048	0.011	8.05e-06
genus.Alistipes.id.968	rs10950056	C	G	-0.049	0.011	7.71e-06
genus.Alistipes.id.968	rs35909684	A	C	-0.085	0.019	7.65e-06
genus.Alistipes.id.968	rs62576416	T	C	0.049	0.011	7.5e-06
genus.Alistipes.id.968	rs4810359	A	G	-0.065	0.015	7.5e-06
genus.Alistipes.id.968	rs1822113	T	G	-0.049	0.011	7.39e-06
genus.Alistipes.id.968	rs8132424	T	A	-0.048	0.011	7.38e-06
genus.Alistipes.id.968	rs4718714	G	A	-0.049	0.011	7.35e-06
genus.Alistipes.id.968	rs2450745	A	C	-0.081	0.018	7.12e-06
genus.Alistipes.id.968	rs8132143	T	A	-0.048	0.011	7.04e-06
genus.Alistipes.id.968	rs34417064	A	G	-0.048	0.011	7.01e-06
genus.Alistipes.id.968	rs2150411	T	G	-0.048	0.011	6.84e-06
genus.Alistipes.id.968	rs62476322	A	G	-0.049	0.011	6.74e-06
genus.Alistipes.id.968	rs2836934	C	A	-0.048	0.011	6.69e-06
genus.Alistipes.id.968	rs3764077	G	A	0.074	0.017	6.61e-06
genus.Alistipes.id.968	rs10950081	T	C	-0.049	0.011	6.43e-06
genus.Alistipes.id.968	rs62476323	A	C	-0.049	0.011	6.29e-06
genus.Alistipes.id.968	rs12539972	C	G	-0.049	0.011	6.29e-06
genus.Alistipes.id.968	rs1822115	G	T	-0.049	0.011	6.14e-06
genus.Alistipes.id.968	rs1837664	C	A	-0.049	0.011	5.85e-06
genus.Alistipes.id.968	rs7337526	T	C	0.074	0.017	5.83e-06
genus.Alistipes.id.968	rs73180681	T	C	0.074	0.017	5.78e-06
genus.Alistipes.id.968	rs2323487	T	A	0.074	0.017	5.52e-06
genus.Alistipes.id.968	rs12534925	G	T	-0.049	0.011	5.52e-06
genus.Alistipes.id.968	rs1960663	C	T	-0.05	0.011	5.5e-06
genus.Alistipes.id.968	rs148278255	G	A	-0.049	0.011	5.48e-06
genus.Alistipes.id.968	rs1689282	A	C	-0.052	0.011	5.28e-06
genus.Alistipes.id.968	rs17055871	A	T	0.074	0.017	5.19e-06
genus.Alistipes.id.968	rs4718473	T	C	-0.05	0.011	5.13e-06
genus.Alistipes.id.968	rs7324216	T	C	0.075	0.017	5e-06
genus.Alistipes.id.968	rs11088466	A	T	-0.049	0.011	4.99e-06
genus.Alistipes.id.968	rs1899238	T	C	-0.05	0.011	4.96e-06
genus.Alistipes.id.968	rs11763175	A	G	-0.05	0.011	4.9e-06
genus.Alistipes.id.968	rs8130320	A	G	-0.049	0.011	4.84e-06
genus.Alistipes.id.968	rs7805099	T	G	-0.05	0.011	4.78e-06
genus.Alistipes.id.968	rs2311507	T	C	-0.05	0.011	4.64e-06
genus.Alistipes.id.968	rs12536478	C	A	-0.05	0.011	4.58e-06
genus.Alistipes.id.968	rs61946576	C	T	0.075	0.017	4.32e-06
genus.Alistipes.id.968	rs6563551	G	T	0.075	0.017	4.1e-06
genus.Alistipes.id.968	rs6563550	T	C	0.075	0.017	3.97e-06
genus.Alistipes.id.968	rs2119444	A	G	-0.051	0.011	3.95e-06
genus.Alistipes.id.968	rs67281112	G	C	0.063	0.014	3.92e-06
genus.Alistipes.id.968	rs1583863	A	G	-0.051	0.011	3.91e-06
genus.Alistipes.id.968	rs4424138	A	T	-0.05	0.011	3.87e-06
genus.Alistipes.id.968	rs61946592	C	T	0.076	0.017	3.86e-06
genus.Alistipes.id.968	rs1107244	G	A	0.076	0.017	3.59e-06
genus.Alistipes.id.968	rs2311504	A	G	-0.051	0.011	3.43e-06
genus.Alistipes.id.968	rs17675579	G	A	-0.051	0.011	3.38e-06
genus.Alistipes.id.968	rs11773263	T	C	-0.051	0.011	3.17e-06
genus.Alistipes.id.968	rs4717372	G	C	-0.051	0.011	2.73e-06
genus.Alistipes.id.968	rs10950070	A	G	-0.052	0.011	2.58e-06
genus.Alistipes.id.968	rs4068841	G	C	-0.052	0.011	2.55e-06
genus.Alistipes.id.968	rs1595991	C	T	-0.051	0.011	2.53e-06
genus.Alistipes.id.968	rs10950069	T	C	-0.052	0.011	2.46e-06
genus.Alistipes.id.968	rs11773813	A	C	-0.052	0.011	2.42e-06
genus.Alistipes.id.968	rs11771117	C	G	-0.052	0.011	2.29e-06
genus.Alistipes.id.968	rs34890041	A	C	-0.052	0.011	2.13e-06
genus.Alistipes.id.968	rs7783848	G	C	-0.052	0.011	2e-06
genus.Alistipes.id.968	rs7129639	C	A	-0.052	0.011	1.78e-06
genus.Alistipes.id.968	rs2871785	T	G	-0.053	0.011	1.68e-06
genus.Alistipes.id.968	rs67705352	T	G	-0.053	0.011	1.65e-06
genus.Alistipes.id.968	rs11769002	G	A	-0.053	0.011	1.45e-06
genus.Alistipes.id.968	rs9712594	C	A	-0.09	0.018	4.78e-07
genus.Allisonella.id.2174	rs3747507	A	G	0.137	0.03	9.95e-06
genus.Allisonella.id.2174	rs538601	A	G	0.112	0.025	9.83e-06
genus.Allisonella.id.2174	rs12378350	C	T	0.133	0.03	9.8e-06
genus.Allisonella.id.2174	rs34609282	T	C	0.134	0.03	9.42e-06
genus.Allisonella.id.2174	rs594561	C	T	0.112	0.025	9.41e-06
genus.Allisonella.id.2174	rs7898615	T	G	0.168	0.037	8.87e-06
genus.Allisonella.id.2174	rs7848439	A	G	0.138	0.031	8.68e-06
genus.Allisonella.id.2174	rs12550862	C	A	0.139	0.031	8.67e-06
genus.Allisonella.id.2174	rs34754033	G	A	0.136	0.03	8.54e-06
genus.Allisonella.id.2174	rs4743082	G	T	0.134	0.03	8.28e-06
genus.Allisonella.id.2174	rs3747511	G	C	0.134	0.03	8.2e-06
genus.Allisonella.id.2174	rs12552101	C	T	0.136	0.03	8.1e-06
genus.Allisonella.id.2174	rs7041222	C	A	0.135	0.03	7.9e-06
genus.Allisonella.id.2174	rs34954690	G	A	0.134	0.03	7.89e-06
genus.Allisonella.id.2174	rs12554887	G	C	0.142	0.032	7.78e-06
genus.Allisonella.id.2174	rs35623544	G	C	0.135	0.03	7.65e-06
genus.Allisonella.id.2174	rs10981784	T	C	0.135	0.03	7.54e-06
genus.Allisonella.id.2174	rs1564050	G	A	0.135	0.03	7.45e-06
genus.Allisonella.id.2174	rs16919671	C	T	0.135	0.03	7.36e-06
genus.Allisonella.id.2174	rs487355	A	G	-0.173	0.04	7.06e-06
genus.Allisonella.id.2174	rs35241252	T	G	0.139	0.031	6.91e-06
genus.Allisonella.id.2174	rs12554363	T	G	0.135	0.03	6.87e-06
genus.Allisonella.id.2174	rs10981801	A	C	0.136	0.03	6.72e-06
genus.Allisonella.id.2174	rs4014782	T	G	0.14	0.031	6.55e-06
genus.Allisonella.id.2174	rs35788892	G	A	0.136	0.03	6.52e-06
genus.Allisonella.id.2174	rs1123379	C	T	0.136	0.03	6.49e-06
genus.Allisonella.id.2174	rs4742688	T	G	0.136	0.03	6.45e-06
genus.Allisonella.id.2174	rs898869	T	C	0.136	0.03	6.42e-06
genus.Allisonella.id.2174	rs62557462	C	T	0.136	0.03	6.36e-06
genus.Allisonella.id.2174	rs10817504	G	A	0.137	0.03	6.3e-06
genus.Allisonella.id.2174	rs13301045	G	A	0.136	0.03	6.27e-06
genus.Allisonella.id.2174	rs593213	G	A	-0.173	0.04	6.18e-06
genus.Allisonella.id.2174	rs76904847	G	A	0.149	0.033	6.09e-06
genus.Allisonella.id.2174	rs35737497	A	G	0.136	0.03	6.08e-06
genus.Allisonella.id.2174	rs16919506	T	C	0.136	0.03	6.07e-06
genus.Allisonella.id.2174	rs35534888	T	C	0.136	0.03	6.05e-06
genus.Allisonella.id.2174	rs34905303	C	T	0.137	0.03	6.01e-06
genus.Allisonella.id.2174	rs35778718	C	A	0.137	0.03	6.01e-06
genus.Allisonella.id.2174	rs4743083	C	A	0.137	0.03	5.88e-06
genus.Allisonella.id.2174	rs12553259	C	A	0.136	0.03	5.86e-06
genus.Allisonella.id.2174	rs62557463	C	G	0.136	0.03	5.82e-06
genus.Allisonella.id.2174	rs3747504	T	C	0.139	0.03	5.82e-06
genus.Allisonella.id.2174	rs10981800	G	C	0.137	0.03	5.8e-06
genus.Allisonella.id.2174	rs35110698	T	C	-0.146	0.032	5.72e-06
genus.Allisonella.id.2174	rs2401384	C	A	0.137	0.03	5.68e-06
genus.Allisonella.id.2174	rs16919661	C	T	0.137	0.03	5.56e-06
genus.Allisonella.id.2174	rs1564048	T	C	0.137	0.03	5.54e-06
genus.Allisonella.id.2174	rs34870571	A	G	0.137	0.03	5.42e-06
genus.Allisonella.id.2174	rs898870	A	G	0.137	0.03	5.37e-06
genus.Allisonella.id.2174	rs13287095	C	T	0.139	0.03	5.34e-06
genus.Allisonella.id.2174	rs16919675	C	T	0.137	0.03	5.25e-06
genus.Allisonella.id.2174	rs4532668	A	C	0.119	0.026	5.01e-06
genus.Allisonella.id.2174	rs2306090	C	T	0.138	0.03	5e-06
genus.Allisonella.id.2174	rs2306092	G	A	0.138	0.03	5e-06
genus.Allisonella.id.2174	rs4743085	C	T	0.138	0.03	4.99e-06
genus.Allisonella.id.2174	rs1531440	C	T	0.138	0.03	4.99e-06
genus.Allisonella.id.2174	rs13289813	C	T	0.138	0.03	4.93e-06
genus.Allisonella.id.2174	rs3747492	T	C	0.138	0.03	4.91e-06
genus.Allisonella.id.2174	rs685403	G	C	-0.175	0.04	4.88e-06
genus.Allisonella.id.2174	rs13285567	C	A	0.138	0.03	4.8e-06
genus.Allisonella.id.2174	rs3747490	G	T	0.138	0.03	4.8e-06
genus.Allisonella.id.2174	rs3747491	G	A	0.138	0.03	4.8e-06
genus.Allisonella.id.2174	rs12551818	C	T	0.138	0.03	4.73e-06
genus.Allisonella.id.2174	rs7874652	G	A	0.138	0.03	4.48e-06
genus.Allisonella.id.2174	rs4743062	A	C	0.141	0.031	4.41e-06
genus.Allisonella.id.2174	rs10817491	A	G	0.139	0.03	4.27e-06
genus.Allisonella.id.2174	rs2045731	A	G	0.139	0.03	4.26e-06
genus.Allisonella.id.2174	rs2045730	G	A	0.139	0.03	4.26e-06
genus.Allisonella.id.2174	rs35066943	C	T	0.139	0.03	4.26e-06
genus.Allisonella.id.2174	rs3827484	A	G	0.138	0.03	4.18e-06
genus.Allisonella.id.2174	rs7859665	G	A	0.125	0.027	4.05e-06
genus.Allisonella.id.2174	rs4463540	A	G	0.14	0.03	3.97e-06
genus.Allisonella.id.2174	rs3747510	C	T	0.139	0.03	3.92e-06
genus.Allisonella.id.2174	rs1057419	A	G	0.121	0.026	3.91e-06
genus.Allisonella.id.2174	rs10980890	C	T	0.143	0.031	3.76e-06
genus.Allisonella.id.2174	rs12555277	G	C	0.14	0.03	3.73e-06
genus.Allisonella.id.2174	rs6896529	A	G	0.116	0.025	3.73e-06
genus.Allisonella.id.2174	rs1901739	T	G	0.116	0.025	3.59e-06
genus.Allisonella.id.2174	rs7020530	A	G	0.141	0.03	3.51e-06
genus.Allisonella.id.2174	rs4743069	C	A	0.141	0.03	3.45e-06
genus.Allisonella.id.2174	rs7034449	G	A	0.141	0.03	3.35e-06
genus.Allisonella.id.2174	rs6742198	G	A	0.149	0.032	3.35e-06
genus.Allisonella.id.2174	rs10981444	C	A	0.141	0.03	3.26e-06
genus.Allisonella.id.2174	rs3827485	A	G	0.14	0.03	3.24e-06
genus.Allisonella.id.2174	rs12553213	T	G	0.141	0.03	3.04e-06
genus.Allisonella.id.2174	rs1048451	G	A	0.142	0.03	2.93e-06
genus.Allisonella.id.2174	rs4743061	C	T	0.144	0.031	2.91e-06
genus.Allisonella.id.2174	rs60681062	C	T	0.142	0.03	2.89e-06
genus.Allisonella.id.2174	rs13300328	C	G	0.142	0.03	2.72e-06
genus.Allisonella.id.2174	rs13286510	A	T	0.142	0.03	2.66e-06
genus.Allisonella.id.2174	rs4743086	G	T	0.142	0.03	2.34e-06
genus.Allisonella.id.2174	rs16919656	T	G	0.142	0.03	2.24e-06
genus.Allisonella.id.2174	rs12115448	G	A	0.143	0.03	2.2e-06
genus.Allisonella.id.2174	rs7872669	G	C	0.144	0.03	2.15e-06
genus.Allisonella.id.2174	rs12115447	G	A	0.144	0.03	1.96e-06
genus.Allisonella.id.2174	rs6478039	T	C	0.145	0.03	1.83e-06
genus.Allisonella.id.2174	rs6478038	A	C	0.145	0.03	1.83e-06
genus.Allisonella.id.2174	rs10521029	G	T	0.146	0.03	1.59e-06
genus.Allisonella.id.2174	rs4743068	T	C	0.13	0.027	1.53e-06
genus.Allisonella.id.2174	rs62559861	C	G	0.147	0.03	1.41e-06
genus.Allisonella.id.2174	rs35778461	C	T	0.147	0.03	1.21e-06
genus.Allisonella.id.2174	rs785914	T	C	0.158	0.03	3.38e-07
genus.Allisonella.id.2174	rs785907	G	T	0.161	0.03	1.59e-07
genus.Allisonella.id.2174	rs512269	T	C	0.164	0.03	8.9e-08
genus.Allisonella.id.2174	rs785915	G	A	0.165	0.03	8.27e-08
genus.Allisonella.id.2174	rs513301	T	C	0.166	0.03	6.73e-08
genus.Allisonella.id.2174	rs502417	T	C	0.166	0.03	5.71e-08
genus.Allisonella.id.2174	rs785916	A	G	0.167	0.03	5.38e-08
genus.Allisonella.id.2174	rs2480213	A	G	0.167	0.03	4.77e-08
genus.Allisonella.id.2174	rs785928	G	T	0.168	0.03	4.1e-08
genus.Allisonella.id.2174	rs602075	A	G	0.169	0.03	3.57e-08
genus.Alloprevotella.id.961	rs17380632	A	T	0.126	0.028	9.27e-06
genus.Alloprevotella.id.961	rs34619204	G	A	-0.156	0.034	8.84e-06
genus.Alloprevotella.id.961	rs4364940	A	G	0.126	0.028	8.58e-06
genus.Alloprevotella.id.961	rs2154444	T	G	0.138	0.031	8.37e-06
genus.Alloprevotella.id.961	rs58212166	A	G	-0.162	0.036	7.94e-06
genus.Alloprevotella.id.961	rs4680035	A	G	-0.12	0.026	4.99e-06
genus.Alloprevotella.id.961	rs1896135	G	A	0.138	0.029	4.01e-06
genus.Alloprevotella.id.961	rs909327	C	T	0.139	0.029	3.07e-06
genus.Alloprevotella.id.961	rs12675570	C	T	0.155	0.032	3.02e-06
genus.Alloprevotella.id.961	rs7004821	A	G	0.139	0.029	2.67e-06
genus.Alloprevotella.id.961	rs17695059	C	G	0.14	0.029	2.39e-06
genus.Alloprevotella.id.961	rs6472439	C	A	0.141	0.029	2.14e-06
genus.Alloprevotella.id.961	rs12675596	G	T	0.146	0.029	9.64e-07
genus.Anaerofilum.id.2053	rs4244069	G	A	-0.147	0.033	9.81e-06
genus.Anaerofilum.id.2053	rs34258481	A	G	0.089	0.02	9.47e-06
genus.Anaerofilum.id.2053	rs7516037	T	A	0.093	0.021	9.44e-06
genus.Anaerofilum.id.2053	rs34763136	A	G	0.089	0.02	9.39e-06
genus.Anaerofilum.id.2053	rs2487275	A	G	-0.181	0.041	9.24e-06
genus.Anaerofilum.id.2053	rs10483366	T	C	-0.123	0.028	9.11e-06
genus.Anaerofilum.id.2053	rs10744894	G	A	-0.091	0.021	9e-06
genus.Anaerofilum.id.2053	rs1098567	A	G	-0.18	0.041	8.74e-06
genus.Anaerofilum.id.2053	rs1098566	A	G	-0.18	0.041	8.74e-06
genus.Anaerofilum.id.2053	rs13417431	G	A	0.11	0.025	8.66e-06
genus.Anaerofilum.id.2053	rs10802455	G	A	0.093	0.021	8.66e-06
genus.Anaerofilum.id.2053	rs2486027	T	G	-0.182	0.041	8.29e-06
genus.Anaerofilum.id.2053	rs12057312	T	C	0.093	0.021	8.06e-06
genus.Anaerofilum.id.2053	rs9299345	T	C	-0.136	0.03	8.04e-06
genus.Anaerofilum.id.2053	rs59929070	G	A	0.111	0.025	7.97e-06
genus.Anaerofilum.id.2053	rs1767111	A	C	-0.177	0.04	7.61e-06
genus.Anaerofilum.id.2053	rs12466058	C	T	0.091	0.02	7.6e-06
genus.Anaerofilum.id.2053	rs56342910	T	G	0.112	0.025	7.56e-06
genus.Anaerofilum.id.2053	rs12030055	C	T	0.094	0.021	7.53e-06
genus.Anaerofilum.id.2053	rs12030877	C	T	0.094	0.021	7.47e-06
genus.Anaerofilum.id.2053	rs17507421	G	A	0.091	0.02	7.4e-06
genus.Anaerofilum.id.2053	rs7555643	A	G	0.094	0.021	7.27e-06
genus.Anaerofilum.id.2053	rs17012738	T	G	0.09	0.02	7.24e-06
genus.Anaerofilum.id.2053	rs10754535	C	G	0.094	0.021	7.23e-06
genus.Anaerofilum.id.2053	rs356049	G	A	0.133	0.029	6.56e-06
genus.Anaerofilum.id.2053	rs12048664	T	C	0.094	0.021	6.54e-06
genus.Anaerofilum.id.2053	rs1563175	A	C	0.092	0.02	5.54e-06
genus.Anaerofilum.id.2053	rs1552229	A	G	-0.093	0.021	4.72e-06
genus.Anaerofilum.id.2053	rs2054677	T	C	-0.093	0.021	4.44e-06
genus.Anaerofilum.id.2053	rs10802456	G	A	0.098	0.021	4.11e-06
genus.Anaerofilum.id.2053	rs4971306	G	A	0.099	0.021	3.99e-06
genus.Anaerofilum.id.2053	rs784716	A	G	0.096	0.021	3.33e-06
genus.Anaerofilum.id.2053	rs526159	A	G	-0.095	0.021	3.32e-06
genus.Anaerofilum.id.2053	rs784717	A	G	0.096	0.021	3.23e-06
genus.Anaerofilum.id.2053	rs1710914	T	C	-0.177	0.038	3.06e-06
genus.Anaerofilum.id.2053	rs62265649	A	G	0.097	0.021	3.05e-06
genus.Anaerofilum.id.2053	rs17096874	C	T	-0.126	0.027	2.86e-06
genus.Anaerofilum.id.2053	rs62265650	A	G	0.097	0.021	2.74e-06
genus.Anaerofilum.id.2053	rs503294	A	G	-0.096	0.021	2.35e-06
genus.Anaerofilum.id.2053	rs10794359	T	C	-0.095	0.02	2.23e-06
genus.Anaerofilum.id.2053	rs17105491	G	C	-0.193	0.041	1.57e-06
genus.Anaerofilum.id.2053	rs4506496	G	A	0.103	0.021	1.49e-06
genus.Anaerofilum.id.2053	rs1965460	T	C	-0.099	0.021	1.06e-06
genus.Anaerofilum.id.2053	rs712981	A	C	0.101	0.02	6.83e-07
genus.Anaerofilum.id.2053	rs1384873	G	C	-0.112	0.022	3.88e-07
genus.Anaerofilum.id.2053	rs79598899	C	T	0.183	0.036	3.75e-07
genus.Anaerofilum.id.2053	rs816292	T	C	-0.113	0.022	2.64e-07
genus.Anaerostipes.id.1991	rs882172	G	A	0.05	0.011	9.89e-06
genus.Anaerostipes.id.1991	rs11197340	G	C	-0.049	0.011	9.34e-06
genus.Anaerostipes.id.1991	rs11197369	G	A	-0.05	0.011	9.31e-06
genus.Anaerostipes.id.1991	rs2420091	G	A	-0.049	0.011	9.27e-06
genus.Anaerostipes.id.1991	rs11197331	G	A	-0.049	0.011	9.25e-06
genus.Anaerostipes.id.1991	rs11197339	A	G	-0.049	0.011	9.22e-06
genus.Anaerostipes.id.1991	rs11197346	A	C	-0.05	0.011	9.18e-06
genus.Anaerostipes.id.1991	rs2532728	C	A	-0.05	0.011	9.07e-06
genus.Anaerostipes.id.1991	rs2149112	G	A	-0.049	0.011	8.57e-06
genus.Anaerostipes.id.1991	rs1590735	T	G	-0.049	0.011	8.5e-06
genus.Anaerostipes.id.1991	rs1927482	C	T	-0.049	0.011	8.44e-06
genus.Anaerostipes.id.1991	rs10961808	T	C	0.052	0.012	8.11e-06
genus.Anaerostipes.id.1991	rs11197337	T	C	-0.049	0.011	8.07e-06
genus.Anaerostipes.id.1991	rs11197323	T	C	-0.049	0.011	7.97e-06
genus.Anaerostipes.id.1991	rs10502061	A	G	0.084	0.019	7.94e-06
genus.Anaerostipes.id.1991	rs11197321	C	T	-0.049	0.011	7.82e-06
genus.Anaerostipes.id.1991	rs11197345	C	A	-0.05	0.011	7.8e-06
genus.Anaerostipes.id.1991	rs13376554	A	T	0.197	0.046	7.72e-06
genus.Anaerostipes.id.1991	rs1590734	C	G	-0.049	0.011	7.71e-06
genus.Anaerostipes.id.1991	rs11197341	A	G	-0.049	0.011	7.64e-06
genus.Anaerostipes.id.1991	rs2769412	G	A	-0.049	0.011	7.61e-06
genus.Anaerostipes.id.1991	rs11492805	G	A	-0.05	0.011	7.57e-06
genus.Anaerostipes.id.1991	rs1590733	C	T	-0.049	0.011	7.56e-06
genus.Anaerostipes.id.1991	rs11197357	A	C	-0.05	0.011	7.52e-06
genus.Anaerostipes.id.1991	rs11197322	T	C	-0.049	0.011	7.5e-06
genus.Anaerostipes.id.1991	rs34596478	G	A	-0.049	0.011	7.44e-06
genus.Anaerostipes.id.1991	rs10885753	G	T	-0.049	0.011	7.4e-06
genus.Anaerostipes.id.1991	rs11197343	A	G	-0.049	0.011	7.31e-06
genus.Anaerostipes.id.1991	rs11197342	T	C	-0.049	0.011	7.31e-06
genus.Anaerostipes.id.1991	rs10885746	C	A	-0.05	0.011	7.28e-06
genus.Anaerostipes.id.1991	rs72708371	A	G	-0.105	0.024	7.25e-06
genus.Anaerostipes.id.1991	rs11197330	C	T	-0.049	0.011	7.05e-06
genus.Anaerostipes.id.1991	rs1927481	T	C	-0.049	0.011	7.05e-06
genus.Anaerostipes.id.1991	rs2249799	A	G	-0.05	0.011	7.03e-06
genus.Anaerostipes.id.1991	rs11197336	C	T	-0.05	0.011	6.86e-06
genus.Anaerostipes.id.1991	rs2025912	T	G	-0.05	0.011	6.86e-06
genus.Anaerostipes.id.1991	rs10787584	T	C	-0.05	0.011	6.85e-06
genus.Anaerostipes.id.1991	rs6474958	A	G	-0.05	0.011	6.74e-06
genus.Anaerostipes.id.1991	rs2769413	A	C	-0.05	0.011	6.73e-06
genus.Anaerostipes.id.1991	rs35875963	G	A	-0.05	0.011	6.73e-06
genus.Anaerostipes.id.1991	rs2804247	G	A	-0.05	0.011	6.72e-06
genus.Anaerostipes.id.1991	rs7915314	C	T	-0.05	0.011	6.65e-06
genus.Anaerostipes.id.1991	rs4498893	G	A	-0.05	0.011	6.53e-06
genus.Anaerostipes.id.1991	rs12620003	T	C	-0.085	0.019	6.51e-06
genus.Anaerostipes.id.1991	rs10787583	A	G	-0.05	0.011	6.48e-06
genus.Anaerostipes.id.1991	rs1576146	A	G	-0.05	0.011	6.46e-06
genus.Anaerostipes.id.1991	rs2769378	T	C	-0.05	0.011	6.43e-06
genus.Anaerostipes.id.1991	rs1590736	G	A	-0.05	0.011	6.4e-06
genus.Anaerostipes.id.1991	rs10787582	T	C	-0.05	0.011	6.28e-06
genus.Anaerostipes.id.1991	rs10885752	C	A	-0.05	0.011	6.26e-06
genus.Anaerostipes.id.1991	rs11197301	G	A	-0.05	0.011	6.25e-06
genus.Anaerostipes.id.1991	rs10509992	G	A	-0.05	0.011	6.22e-06
genus.Anaerostipes.id.1991	rs11197324	A	G	-0.05	0.011	6.18e-06
genus.Anaerostipes.id.1991	rs2804224	C	G	-0.05	0.011	6.11e-06
genus.Anaerostipes.id.1991	rs7095798	T	C	-0.05	0.011	6.03e-06
genus.Anaerostipes.id.1991	rs2804207	T	C	-0.05	0.011	5.95e-06
genus.Anaerostipes.id.1991	rs11197344	C	A	-0.05	0.011	5.92e-06
genus.Anaerostipes.id.1991	rs6823685	C	A	-0.049	0.011	5.88e-06
genus.Anaerostipes.id.1991	rs7823228	G	C	-0.062	0.014	5.84e-06
genus.Anaerostipes.id.1991	rs3858323	A	G	-0.051	0.011	5.83e-06
genus.Anaerostipes.id.1991	rs11812371	G	C	-0.051	0.011	5.8e-06
genus.Anaerostipes.id.1991	rs2804197	C	T	-0.05	0.011	5.66e-06
genus.Anaerostipes.id.1991	rs1581903	C	T	-0.05	0.011	5.65e-06
genus.Anaerostipes.id.1991	rs2804202	A	T	-0.05	0.011	5.59e-06
genus.Anaerostipes.id.1991	rs1581906	A	T	-0.05	0.011	5.58e-06
genus.Anaerostipes.id.1991	rs2225166	T	C	-0.05	0.011	5.56e-06
genus.Anaerostipes.id.1991	rs11197319	G	T	-0.05	0.011	5.5e-06
genus.Anaerostipes.id.1991	rs2769424	T	C	-0.05	0.011	5.35e-06
genus.Anaerostipes.id.1991	rs78735375	A	C	-0.137	0.031	5.33e-06
genus.Anaerostipes.id.1991	rs2784812	A	G	-0.05	0.011	5.3e-06
genus.Anaerostipes.id.1991	rs1576147	A	G	-0.05	0.011	5.26e-06
genus.Anaerostipes.id.1991	rs2250483	A	C	-0.05	0.011	5.25e-06
genus.Anaerostipes.id.1991	rs176091	T	A	0.074	0.017	5.25e-06
genus.Anaerostipes.id.1991	rs1576144	T	C	-0.05	0.011	5.24e-06
genus.Anaerostipes.id.1991	rs2804206	G	T	-0.05	0.011	5.16e-06
genus.Anaerostipes.id.1991	rs2804198	C	T	-0.05	0.011	5.14e-06
genus.Anaerostipes.id.1991	rs1927480	A	G	-0.05	0.011	5.1e-06
genus.Anaerostipes.id.1991	rs10885747	T	C	-0.051	0.011	5.09e-06
genus.Anaerostipes.id.1991	rs1977454	A	G	-0.05	0.011	5.07e-06
genus.Anaerostipes.id.1991	rs2804201	A	T	-0.05	0.011	5.04e-06
genus.Anaerostipes.id.1991	rs2769401	G	A	-0.05	0.011	5e-06
genus.Anaerostipes.id.1991	rs2769402	T	C	-0.05	0.011	5e-06
genus.Anaerostipes.id.1991	rs2804200	C	G	-0.05	0.011	5e-06
genus.Anaerostipes.id.1991	rs3932552	T	C	-0.05	0.011	4.93e-06
genus.Anaerostipes.id.1991	rs2769409	G	A	-0.05	0.011	4.91e-06
genus.Anaerostipes.id.1991	rs11197299	G	T	-0.051	0.011	4.89e-06
genus.Anaerostipes.id.1991	rs2769408	G	A	-0.05	0.011	4.87e-06
genus.Anaerostipes.id.1991	rs2804209	C	T	-0.05	0.011	4.84e-06
genus.Anaerostipes.id.1991	rs2804205	C	G	-0.05	0.011	4.78e-06
genus.Anaerostipes.id.1991	rs2769405	A	G	-0.05	0.011	4.75e-06
genus.Anaerostipes.id.1991	rs2769375	C	T	-0.05	0.011	4.74e-06
genus.Anaerostipes.id.1991	rs1854243	C	G	-0.05	0.011	4.73e-06
genus.Anaerostipes.id.1991	rs2769403	A	G	-0.05	0.011	4.7e-06
genus.Anaerostipes.id.1991	rs2769397	T	G	-0.05	0.011	4.69e-06
genus.Anaerostipes.id.1991	rs2769396	A	G	-0.05	0.011	4.69e-06
genus.Anaerostipes.id.1991	rs2014785	T	C	0.052	0.011	4.68e-06
genus.Anaerostipes.id.1991	rs7894126	T	C	-0.05	0.011	4.68e-06
genus.Anaerostipes.id.1991	rs1410304	A	G	-0.05	0.011	4.67e-06
genus.Anaerostipes.id.1991	rs2804208	C	T	-0.05	0.011	4.65e-06
genus.Anaerostipes.id.1991	rs2769400	G	A	-0.05	0.011	4.6e-06
genus.Anaerostipes.id.1991	rs2769398	C	A	-0.05	0.011	4.6e-06
genus.Anaerostipes.id.1991	rs2769399	T	A	-0.05	0.011	4.6e-06
genus.Anaerostipes.id.1991	rs1854244	C	T	-0.05	0.011	4.58e-06
genus.Anaerostipes.id.1991	rs2769406	G	A	-0.05	0.011	4.56e-06
genus.Anaerostipes.id.1991	rs2804195	C	A	-0.051	0.011	4.51e-06
genus.Anaerostipes.id.1991	rs2769415	G	A	-0.051	0.011	4.51e-06
genus.Anaerostipes.id.1991	rs1336117	G	C	-0.05	0.011	4.49e-06
genus.Anaerostipes.id.1991	rs10165968	A	G	-0.087	0.019	4.47e-06
genus.Anaerostipes.id.1991	rs60983350	G	A	-0.054	0.012	4.42e-06
genus.Anaerostipes.id.1991	rs2804204	T	G	-0.051	0.011	4.4e-06
genus.Anaerostipes.id.1991	rs2769416	G	A	-0.051	0.011	4.38e-06
genus.Anaerostipes.id.1991	rs7068521	T	C	-0.051	0.011	4.3e-06
genus.Anaerostipes.id.1991	rs11197326	G	A	-0.051	0.011	4.22e-06
genus.Anaerostipes.id.1991	rs2804192	A	G	-0.051	0.011	4.21e-06
genus.Anaerostipes.id.1991	rs3900777	G	A	-0.108	0.024	4.19e-06
genus.Anaerostipes.id.1991	rs2769395	A	T	-0.051	0.011	4.18e-06
genus.Anaerostipes.id.1991	rs2804212	C	G	-0.051	0.011	4.13e-06
genus.Anaerostipes.id.1991	rs2784811	T	C	-0.051	0.011	4.12e-06
genus.Anaerostipes.id.1991	rs1410306	A	G	-0.051	0.011	4.12e-06
genus.Anaerostipes.id.1991	rs4506550	C	G	-0.051	0.011	4.08e-06
genus.Anaerostipes.id.1991	rs11197294	T	C	-0.052	0.011	4.06e-06
genus.Anaerostipes.id.1991	rs1576148	A	G	-0.051	0.011	4.03e-06
genus.Anaerostipes.id.1991	rs10885738	T	A	-0.051	0.011	4.01e-06
genus.Anaerostipes.id.1991	rs2804186	C	T	-0.051	0.011	4e-06
genus.Anaerostipes.id.1991	rs28414370	C	G	-0.052	0.011	3.98e-06
genus.Anaerostipes.id.1991	rs11197320	T	C	-0.051	0.011	3.98e-06
genus.Anaerostipes.id.1991	rs2769394	A	C	-0.051	0.011	3.96e-06
genus.Anaerostipes.id.1991	rs1576149	T	G	-0.051	0.011	3.94e-06
genus.Anaerostipes.id.1991	rs2804187	T	A	-0.051	0.011	3.87e-06
genus.Anaerostipes.id.1991	rs1328008	G	A	-0.051	0.011	3.87e-06
genus.Anaerostipes.id.1991	rs2804214	C	G	-0.051	0.011	3.78e-06
genus.Anaerostipes.id.1991	rs1410305	A	G	-0.051	0.011	3.7e-06
genus.Anaerostipes.id.1991	rs12765024	A	G	-0.051	0.011	3.67e-06
genus.Anaerostipes.id.1991	rs9420197	A	G	-0.051	0.011	3.61e-06
genus.Anaerostipes.id.1991	rs1336116	C	A	-0.052	0.011	3.61e-06
genus.Anaerostipes.id.1991	rs2804190	G	T	-0.051	0.011	3.53e-06
genus.Anaerostipes.id.1991	rs2250761	T	C	-0.051	0.011	3.53e-06
genus.Anaerostipes.id.1991	rs2769371	T	G	-0.051	0.011	3.52e-06
genus.Anaerostipes.id.1991	rs10509991	G	A	-0.052	0.011	3.46e-06
genus.Anaerostipes.id.1991	rs11197325	C	T	-0.051	0.011	3.43e-06
genus.Anaerostipes.id.1991	rs2769391	A	G	-0.051	0.011	3.41e-06
genus.Anaerostipes.id.1991	rs2769388	T	C	-0.051	0.011	3.4e-06
genus.Anaerostipes.id.1991	rs10885750	G	C	-0.051	0.011	3.37e-06
genus.Anaerostipes.id.1991	rs6726833	C	A	-0.088	0.019	3.32e-06
genus.Anaerostipes.id.1991	rs6854026	T	C	-0.051	0.011	3.2e-06
genus.Anaerostipes.id.1991	rs2804213	C	T	-0.051	0.011	3.19e-06
genus.Anaerostipes.id.1991	rs2769392	A	G	-0.051	0.011	3.19e-06
genus.Anaerostipes.id.1991	rs1581904	A	C	-0.051	0.011	3.13e-06
genus.Anaerostipes.id.1991	rs2769393	G	A	-0.051	0.011	3.13e-06
genus.Anaerostipes.id.1991	rs2396460	T	C	-0.051	0.011	2.91e-06
genus.Anaerostipes.id.1991	rs3900776	G	A	-0.11	0.024	2.75e-06
genus.Anaerostipes.id.1991	rs12259535	G	A	-0.052	0.011	2.67e-06
genus.Anaerostipes.id.1991	rs12259533	G	C	-0.052	0.011	2.65e-06
genus.Anaerostipes.id.1991	rs2804244	A	G	-0.053	0.011	2.04e-06
genus.Anaerostipes.id.1991	rs282969	C	T	0.077	0.017	2e-06
genus.Anaerostipes.id.1991	rs62215703	G	A	0.064	0.014	1.98e-06
genus.Anaerostipes.id.1991	rs62157625	T	C	0.089	0.019	1.45e-06
genus.Anaerostipes.id.1991	rs7193624	C	T	0.075	0.015	5.35e-07
genus.Anaerotruncus.id.2054	rs9594214	T	C	0.081	0.019	9.92e-06
genus.Anaerotruncus.id.2054	rs34449434	A	C	-0.05	0.011	9.85e-06
genus.Anaerotruncus.id.2054	rs3915228	C	T	-0.064	0.015	9.83e-06
genus.Anaerotruncus.id.2054	rs6772640	A	G	-0.06	0.014	9.63e-06
genus.Anaerotruncus.id.2054	rs12431415	A	G	0.054	0.012	9.02e-06
genus.Anaerotruncus.id.2054	rs12584670	C	T	0.081	0.019	8.98e-06
genus.Anaerotruncus.id.2054	rs1920392	T	C	-0.063	0.014	8.76e-06
genus.Anaerotruncus.id.2054	rs7637290	A	C	-0.066	0.015	8.71e-06
genus.Anaerotruncus.id.2054	rs9603210	G	A	0.083	0.019	8.63e-06
genus.Anaerotruncus.id.2054	rs17096167	G	A	0.056	0.013	8.46e-06
genus.Anaerotruncus.id.2054	rs9355485	G	C	0.049	0.011	7.65e-06
genus.Anaerotruncus.id.2054	rs7155595	C	A	0.054	0.012	7.55e-06
genus.Anaerotruncus.id.2054	rs17734739	T	C	0.066	0.015	7.43e-06
genus.Anaerotruncus.id.2054	rs1431492	C	T	-0.065	0.015	7.36e-06
genus.Anaerotruncus.id.2054	rs7338422	G	A	0.082	0.019	7.32e-06
genus.Anaerotruncus.id.2054	rs875082	A	T	0.082	0.019	7.31e-06
genus.Anaerotruncus.id.2054	rs7675045	A	T	-0.05	0.011	6.92e-06
genus.Anaerotruncus.id.2054	rs115414803	A	C	-0.144	0.032	6.83e-06
genus.Anaerotruncus.id.2054	rs10150232	A	G	0.057	0.012	6.68e-06
genus.Anaerotruncus.id.2054	rs6494922	A	G	0.09	0.02	6.62e-06
genus.Anaerotruncus.id.2054	rs11018566	A	G	-0.156	0.037	6.14e-06
genus.Anaerotruncus.id.2054	rs12056802	C	G	0.077	0.018	6.13e-06
genus.Anaerotruncus.id.2054	rs12528051	A	T	0.05	0.011	6.1e-06
genus.Anaerotruncus.id.2054	rs8019932	G	T	0.053	0.012	6.01e-06
genus.Anaerotruncus.id.2054	rs2704155	T	A	-0.106	0.023	5.42e-06
genus.Anaerotruncus.id.2054	rs11894866	G	A	0.056	0.012	4.8e-06
genus.Anaerotruncus.id.2054	rs1272208	G	T	-0.061	0.013	4.28e-06
genus.Anaerotruncus.id.2054	rs9347879	T	C	0.051	0.011	4.22e-06
genus.Anaerotruncus.id.2054	rs9603191	A	G	0.074	0.017	4.05e-06
genus.Anaerotruncus.id.2054	rs5010916	T	G	0.074	0.017	3.56e-06
genus.Anaerotruncus.id.2054	rs7147473	G	A	0.054	0.012	3.51e-06
genus.Anaerotruncus.id.2054	rs9594204	T	C	0.074	0.017	3.35e-06
genus.Anaerotruncus.id.2054	rs56098078	C	A	0.074	0.017	3.22e-06
genus.Anaerotruncus.id.2054	rs55903929	G	C	0.075	0.017	2.93e-06
genus.Anaerotruncus.id.2054	rs9594206	A	G	0.075	0.017	2.9e-06
genus.Anaerotruncus.id.2054	rs7335244	G	A	0.075	0.017	2.88e-06
genus.Anaerotruncus.id.2054	rs1575380	T	C	0.075	0.017	2.79e-06
genus.Anaerotruncus.id.2054	rs7334359	T	C	0.075	0.017	2.79e-06
genus.Anaerotruncus.id.2054	rs1575382	A	G	0.075	0.017	2.64e-06
genus.Anaerotruncus.id.2054	rs7140071	C	T	0.075	0.017	2.62e-06
genus.Anaerotruncus.id.2054	rs4421867	C	T	0.075	0.017	2.59e-06
genus.Anaerotruncus.id.2054	rs17055723	T	C	0.075	0.017	2.58e-06
genus.Anaerotruncus.id.2054	rs1923716	A	C	0.075	0.017	2.52e-06
genus.Anaerotruncus.id.2054	rs4435115	A	G	0.075	0.017	2.46e-06
genus.Anaerotruncus.id.2054	rs11841382	G	T	0.084	0.019	2.45e-06
genus.Anaerotruncus.id.2054	rs4575409	T	C	0.075	0.017	2.45e-06
genus.Anaerotruncus.id.2054	rs1575383	G	A	0.075	0.017	2.45e-06
genus.Anaerotruncus.id.2054	rs7989845	G	A	0.075	0.017	2.45e-06
genus.Anaerotruncus.id.2054	rs9603200	A	G	0.075	0.017	2.45e-06
genus.Anaerotruncus.id.2054	rs4669806	G	T	0.058	0.012	2.42e-06
genus.Anaerotruncus.id.2054	rs7994056	C	T	0.075	0.017	2.39e-06
genus.Anaerotruncus.id.2054	rs9594205	A	G	0.075	0.017	2.39e-06
genus.Anaerotruncus.id.2054	rs9805695	C	T	0.075	0.017	2.39e-06
genus.Anaerotruncus.id.2054	rs1575381	T	A	0.075	0.017	2.39e-06
genus.Anaerotruncus.id.2054	rs35078720	G	C	0.076	0.017	2.33e-06
genus.Anaerotruncus.id.2054	rs5000542	A	G	0.076	0.017	2.33e-06
genus.Anaerotruncus.id.2054	rs7329262	G	A	0.076	0.017	2.33e-06
genus.Anaerotruncus.id.2054	rs7988812	A	C	0.076	0.017	2.32e-06
genus.Anaerotruncus.id.2054	rs8005030	C	T	0.055	0.012	2.28e-06
genus.Anaerotruncus.id.2054	rs4514540	T	C	0.076	0.017	2.28e-06
genus.Anaerotruncus.id.2054	rs4578521	T	C	0.076	0.017	2.28e-06
genus.Anaerotruncus.id.2054	rs1923719	C	T	0.076	0.017	2.25e-06
genus.Anaerotruncus.id.2054	rs9603204	T	C	0.076	0.017	2.25e-06
genus.Anaerotruncus.id.2054	rs1590305	T	C	0.076	0.017	2.22e-06
genus.Anaerotruncus.id.2054	rs1590303	A	C	0.076	0.017	2.21e-06
genus.Anaerotruncus.id.2054	rs4436664	C	G	0.076	0.017	2.14e-06
genus.Anaerotruncus.id.2054	rs1923717	T	A	0.076	0.017	2.12e-06
genus.Anaerotruncus.id.2054	rs9594208	C	T	0.076	0.017	2.11e-06
genus.Anaerotruncus.id.2054	rs56406841	A	T	0.076	0.017	2.1e-06
genus.Anaerotruncus.id.2054	rs2224659	G	A	0.076	0.017	2.09e-06
genus.Anaerotruncus.id.2054	rs34027519	T	C	0.076	0.017	2.09e-06
genus.Anaerotruncus.id.2054	rs1923718	T	C	0.076	0.017	2.04e-06
genus.Anaerotruncus.id.2054	rs17055728	G	A	0.076	0.017	2.01e-06
genus.Anaerotruncus.id.2054	rs55963355	T	C	0.076	0.017	2e-06
genus.Anaerotruncus.id.2054	rs9603203	A	G	0.076	0.017	2e-06
genus.Anaerotruncus.id.2054	rs1322804	G	T	0.076	0.017	1.98e-06
genus.Anaerotruncus.id.2054	rs35308611	C	T	0.076	0.017	1.98e-06
genus.Anaerotruncus.id.2054	rs55796046	T	G	0.076	0.017	1.97e-06
genus.Anaerotruncus.id.2054	rs9603202	G	A	0.076	0.017	1.97e-06
genus.Anaerotruncus.id.2054	rs9603201	C	G	0.076	0.017	1.97e-06
genus.Anaerotruncus.id.2054	rs9594209	C	T	0.076	0.017	1.94e-06
genus.Anaerotruncus.id.2054	rs9603195	T	G	0.076	0.017	1.94e-06
genus.Anaerotruncus.id.2054	rs17055747	C	A	0.076	0.017	1.81e-06
genus.Anaerotruncus.id.2054	rs9594207	G	A	0.076	0.017	1.81e-06
genus.Anaerotruncus.id.2054	rs9603205	A	C	0.077	0.017	1.79e-06
genus.Anaerotruncus.id.2054	rs9603209	C	T	0.077	0.017	1.74e-06
genus.Anaerotruncus.id.2054	rs9594211	T	C	0.077	0.017	1.67e-06
genus.Anaerotruncus.id.2054	rs9603208	G	T	0.078	0.017	1.57e-06
genus.Anaerotruncus.id.2054	rs9603207	A	T	0.078	0.017	1.45e-06
genus.Anaerotruncus.id.2054	rs9594210	T	C	0.078	0.017	1.32e-06
genus.Anaerotruncus.id.2054	rs9603206	G	T	0.078	0.017	1.17e-06
genus.Anaerotruncus.id.2054	rs7984882	T	C	0.077	0.016	5.74e-07
genus.Anaerotruncus.id.2054	rs61946576	C	T	0.085	0.018	4.55e-07
genus.Anaerotruncus.id.2054	rs7995332	A	C	0.085	0.018	4.55e-07
genus.Anaerotruncus.id.2054	rs61946592	C	T	0.086	0.018	4.04e-07
genus.Anaerotruncus.id.2054	rs1107244	G	A	0.086	0.018	3.66e-07
genus.Anaerotruncus.id.2054	rs3764077	G	A	0.086	0.018	3.62e-07
genus.Anaerotruncus.id.2054	rs2323487	T	A	0.086	0.018	3.57e-07
genus.Anaerotruncus.id.2054	rs17055871	A	T	0.086	0.018	3.47e-07
genus.Anaerotruncus.id.2054	rs7337526	T	C	0.086	0.018	3.02e-07
genus.Anaerotruncus.id.2054	rs7324216	T	C	0.087	0.018	2.85e-07
genus.Anaerotruncus.id.2054	rs6563551	G	T	0.087	0.018	2.72e-07
genus.Anaerotruncus.id.2054	rs73180681	T	C	0.087	0.018	2.48e-07
genus.Anaerotruncus.id.2054	rs6563550	T	C	0.088	0.018	2.35e-07
genus.Bacteroides.id.918	rs1340392	A	G	-0.058	0.013	9.6e-06
genus.Bacteroides.id.918	rs78280928	A	G	0.057	0.013	8.95e-06
genus.Bacteroides.id.918	rs79325005	G	A	0.057	0.013	8.58e-06
genus.Bacteroides.id.918	rs17788984	G	A	0.075	0.017	8.47e-06
genus.Bacteroides.id.918	rs2366421	T	A	-0.053	0.012	7.65e-06
genus.Bacteroides.id.918	rs13207588	A	G	-0.059	0.013	7.49e-06
genus.Bacteroides.id.918	rs1340391	T	C	-0.059	0.013	6.73e-06
genus.Bacteroides.id.918	rs480694	A	T	-0.059	0.013	6.16e-06
genus.Bacteroides.id.918	rs66710942	C	T	0.049	0.011	5.86e-06
genus.Bacteroides.id.918	rs7322219	C	T	0.052	0.012	5.83e-06
genus.Bacteroides.id.918	rs68118234	C	T	-0.077	0.017	5.65e-06
genus.Bacteroides.id.918	rs79471440	T	G	0.058	0.013	5.24e-06
genus.Bacteroides.id.918	rs6015624	G	A	0.075	0.017	5.21e-06
genus.Bacteroides.id.918	rs2023437	T	C	-0.078	0.017	5.02e-06
genus.Bacteroides.id.918	rs495004	C	G	-0.061	0.013	3.42e-06
genus.Bacteroides.id.918	rs17619981	T	G	0.088	0.019	2.69e-06
genus.Bacteroides.id.918	rs9507307	C	T	0.06	0.013	2.13e-06
genus.Bacteroides.id.918	rs11585893	A	G	-0.074	0.015	1.8e-06
genus.Bacteroides.id.918	rs195028	G	A	0.08	0.017	1.33e-06
genus.Bacteroides.id.918	rs28757219	T	A	0.082	0.017	1.29e-06
genus.Bacteroides.id.918	rs750423	A	G	0.052	0.011	8.89e-07
genus.Bacteroides.id.918	rs66474973	G	T	0.081	0.016	6.81e-07
genus.Bacteroides.id.918	rs6810046	G	A	0.053	0.011	5.56e-07
genus.Bacteroides.id.918	rs6795673	C	T	0.054	0.011	3.38e-07
genus.Barnesiella.id.944	rs28827481	T	C	-0.091	0.021	9.69e-06
genus.Barnesiella.id.944	rs3816345	T	C	0.098	0.021	9.59e-06
genus.Barnesiella.id.944	rs28575468	T	A	-0.081	0.019	9.3e-06
genus.Barnesiella.id.944	rs11155559	T	C	0.096	0.021	8.92e-06
genus.Barnesiella.id.944	rs28483632	C	T	-0.081	0.019	8.84e-06
genus.Barnesiella.id.944	rs28380027	T	C	-0.081	0.019	8.66e-06
genus.Barnesiella.id.944	rs6466817	T	C	-0.054	0.012	8.33e-06
genus.Barnesiella.id.944	rs28479800	A	T	-0.092	0.021	7.93e-06
genus.Barnesiella.id.944	rs113258194	A	G	0.099	0.021	7.31e-06
genus.Barnesiella.id.944	rs4387569	T	A	-0.054	0.012	6.85e-06
genus.Barnesiella.id.944	rs76181748	C	T	-0.078	0.017	6.78e-06
genus.Barnesiella.id.944	rs72684847	T	C	-0.114	0.025	6.76e-06
genus.Barnesiella.id.944	rs28418786	C	G	-0.079	0.017	6.48e-06
genus.Barnesiella.id.944	rs12909713	C	T	-0.055	0.012	4.95e-06
genus.Barnesiella.id.944	rs73216113	A	T	-0.061	0.013	4.54e-06
genus.Barnesiella.id.944	rs62251337	A	G	-0.069	0.015	4.24e-06
genus.Barnesiella.id.944	rs79795328	A	G	-0.082	0.018	4.23e-06
genus.Barnesiella.id.944	rs2057922	G	C	0.092	0.019	3.83e-06
genus.Barnesiella.id.944	rs12674064	A	T	-0.059	0.013	3.56e-06
genus.Barnesiella.id.944	rs77455852	T	G	-0.089	0.02	3.16e-06
genus.Barnesiella.id.944	rs199035	G	A	0.056	0.012	3e-06
genus.Barnesiella.id.944	rs36119320	A	G	0.092	0.019	2.95e-06
genus.Barnesiella.id.944	rs35177866	A	G	0.092	0.019	2.95e-06
genus.Barnesiella.id.944	rs13242616	T	C	-0.058	0.012	2.29e-06
genus.Barnesiella.id.944	rs60316894	C	T	-0.121	0.025	1.19e-06
genus.Barnesiella.id.944	rs2428166	G	A	-0.166	0.034	8.51e-07
genus.Barnesiella.id.944	rs2276875	A	G	-0.07	0.014	4.65e-07
genus.Bifidobacterium.id.436	rs79769806	G	A	-0.081	0.018	9.91e-06
genus.Bifidobacterium.id.436	rs13399952	A	G	0.053	0.012	9.88e-06
genus.Bifidobacterium.id.436	rs62287783	A	G	0.053	0.012	9.79e-06
genus.Bifidobacterium.id.436	rs4908116	T	C	-0.147	0.033	9.77e-06
genus.Bifidobacterium.id.436	rs62287778	C	T	0.053	0.012	9.76e-06
genus.Bifidobacterium.id.436	rs7600925	G	A	0.093	0.02	9.63e-06
genus.Bifidobacterium.id.436	rs73958614	C	A	0.093	0.02	9.36e-06
genus.Bifidobacterium.id.436	rs55912948	G	A	0.054	0.012	9.32e-06
genus.Bifidobacterium.id.436	rs4954559	G	A	0.061	0.014	9.07e-06
genus.Bifidobacterium.id.436	rs78274583	T	C	0.073	0.016	9.03e-06
genus.Bifidobacterium.id.436	rs60253740	T	G	0.073	0.016	9.02e-06
genus.Bifidobacterium.id.436	rs5746486	T	C	-0.054	0.012	9e-06
genus.Bifidobacterium.id.436	rs2164918	G	T	0.09	0.02	8.76e-06
genus.Bifidobacterium.id.436	rs3769018	C	T	0.094	0.02	8.75e-06
genus.Bifidobacterium.id.436	rs7560412	T	C	0.096	0.021	8.7e-06
genus.Bifidobacterium.id.436	rs6728095	T	A	0.053	0.012	8.62e-06
genus.Bifidobacterium.id.436	rs842356	G	A	0.073	0.016	8.51e-06
genus.Bifidobacterium.id.436	rs10193171	A	G	0.053	0.012	8.4e-06
genus.Bifidobacterium.id.436	rs41389446	T	G	-0.082	0.018	8.22e-06
genus.Bifidobacterium.id.436	rs12986776	C	G	0.055	0.012	8.19e-06
genus.Bifidobacterium.id.436	rs17241561	T	G	-0.059	0.013	8.14e-06
genus.Bifidobacterium.id.436	rs35596805	G	A	0.07	0.016	8.1e-06
genus.Bifidobacterium.id.436	rs10928507	A	G	0.053	0.012	8.08e-06
genus.Bifidobacterium.id.436	rs11896918	G	A	0.093	0.02	8.06e-06
genus.Bifidobacterium.id.436	rs2491158	G	A	0.071	0.016	8.05e-06
genus.Bifidobacterium.id.436	rs6894830	T	C	-0.094	0.021	8e-06
genus.Bifidobacterium.id.436	rs12022129	G	A	0.062	0.014	8e-06
genus.Bifidobacterium.id.436	rs4988145	C	A	0.072	0.016	7.85e-06
genus.Bifidobacterium.id.436	rs2686789	A	C	0.071	0.016	7.65e-06
genus.Bifidobacterium.id.436	rs112084119	T	C	0.071	0.016	7.57e-06
genus.Bifidobacterium.id.436	rs2686790	T	C	0.071	0.016	7.5e-06
genus.Bifidobacterium.id.436	rs16832417	T	C	0.074	0.016	7.34e-06
genus.Bifidobacterium.id.436	rs7570283	C	T	0.091	0.02	7.21e-06
genus.Bifidobacterium.id.436	rs6705916	C	T	0.054	0.012	7e-06
genus.Bifidobacterium.id.436	rs3769001	G	A	0.073	0.016	6.92e-06
genus.Bifidobacterium.id.436	rs56100046	A	T	0.074	0.016	6.89e-06
genus.Bifidobacterium.id.436	rs139939202	A	G	0.075	0.016	6.82e-06
genus.Bifidobacterium.id.436	rs55888705	A	G	0.055	0.012	6.67e-06
genus.Bifidobacterium.id.436	rs3739030	A	G	0.053	0.012	6.63e-06
genus.Bifidobacterium.id.436	rs79954860	T	A	0.11	0.025	6.52e-06
genus.Bifidobacterium.id.436	rs10197646	A	G	0.073	0.015	6.44e-06
genus.Bifidobacterium.id.436	rs56302516	T	C	0.061	0.014	6.4e-06
genus.Bifidobacterium.id.436	rs7574366	A	G	0.095	0.02	6.27e-06
genus.Bifidobacterium.id.436	rs12465599	A	G	0.054	0.012	6.27e-06
genus.Bifidobacterium.id.436	rs6746633	A	G	0.096	0.02	6.19e-06
genus.Bifidobacterium.id.436	rs150183636	T	C	0.096	0.02	6.02e-06
genus.Bifidobacterium.id.436	rs309113	A	C	0.071	0.016	5.85e-06
genus.Bifidobacterium.id.436	rs4957061	T	C	0.053	0.012	5.78e-06
genus.Bifidobacterium.id.436	rs6711997	C	T	0.062	0.014	5.61e-06
genus.Bifidobacterium.id.436	rs6713776	G	C	0.073	0.015	5.58e-06
genus.Bifidobacterium.id.436	rs6430594	G	A	0.073	0.016	5.52e-06
genus.Bifidobacterium.id.436	rs72974159	T	C	0.064	0.014	5.5e-06
genus.Bifidobacterium.id.436	rs7582173	A	G	0.074	0.015	5.46e-06
genus.Bifidobacterium.id.436	rs2278682	C	G	0.072	0.016	5.45e-06
genus.Bifidobacterium.id.436	rs4988274	A	T	0.075	0.016	5.42e-06
genus.Bifidobacterium.id.436	rs309157	A	G	0.075	0.016	5.33e-06
genus.Bifidobacterium.id.436	rs3098104	A	T	0.075	0.016	5.25e-06
genus.Bifidobacterium.id.436	rs540489	T	G	-0.064	0.014	5.19e-06
genus.Bifidobacterium.id.436	rs17789633	A	C	0.055	0.012	5.06e-06
genus.Bifidobacterium.id.436	rs1893396	T	G	0.054	0.012	4.95e-06
genus.Bifidobacterium.id.436	rs117761464	A	G	0.231	0.05	4.94e-06
genus.Bifidobacterium.id.436	rs4594504	C	A	0.074	0.016	4.91e-06
genus.Bifidobacterium.id.436	rs309154	T	C	0.075	0.016	4.88e-06
genus.Bifidobacterium.id.436	rs861392	C	T	0.055	0.012	4.87e-06
genus.Bifidobacterium.id.436	rs75344046	C	T	0.232	0.051	4.86e-06
genus.Bifidobacterium.id.436	rs1435577	G	C	0.074	0.016	4.74e-06
genus.Bifidobacterium.id.436	rs3099429	A	T	0.073	0.016	4.73e-06
genus.Bifidobacterium.id.436	rs10171371	C	T	0.055	0.012	4.63e-06
genus.Bifidobacterium.id.436	rs6707326	G	A	0.055	0.012	4.56e-06
genus.Bifidobacterium.id.436	rs10180515	A	T	0.063	0.014	4.53e-06
genus.Bifidobacterium.id.436	rs11684458	G	A	0.063	0.014	4.5e-06
genus.Bifidobacterium.id.436	rs842359	C	G	0.055	0.012	4.48e-06
genus.Bifidobacterium.id.436	rs73797465	T	G	-0.095	0.021	4.38e-06
genus.Bifidobacterium.id.436	rs2176716	T	C	0.063	0.014	4.36e-06
genus.Bifidobacterium.id.436	rs111837148	A	G	0.074	0.016	4.32e-06
genus.Bifidobacterium.id.436	rs75524146	T	C	0.076	0.016	4.26e-06
genus.Bifidobacterium.id.436	rs13387501	T	C	0.063	0.014	4.25e-06
genus.Bifidobacterium.id.436	rs6430545	A	T	0.054	0.012	4.24e-06
genus.Bifidobacterium.id.436	rs4954558	G	A	0.063	0.014	4.24e-06
genus.Bifidobacterium.id.436	rs2090660	T	C	0.064	0.014	4.13e-06
genus.Bifidobacterium.id.436	rs7561565	G	T	0.074	0.016	4.09e-06
genus.Bifidobacterium.id.436	rs13020688	G	A	0.056	0.012	4.07e-06
genus.Bifidobacterium.id.436	rs76671854	C	G	-0.085	0.018	3.96e-06
genus.Bifidobacterium.id.436	rs503227	C	T	0.074	0.016	3.91e-06
genus.Bifidobacterium.id.436	rs61253125	C	T	0.074	0.016	3.89e-06
genus.Bifidobacterium.id.436	rs55809728	A	G	0.104	0.023	3.86e-06
genus.Bifidobacterium.id.436	rs4954556	A	G	0.117	0.026	3.85e-06
genus.Bifidobacterium.id.436	rs4988163	T	G	0.075	0.016	3.82e-06
genus.Bifidobacterium.id.436	rs4954189	A	G	0.055	0.012	3.75e-06
genus.Bifidobacterium.id.436	rs56230617	A	G	0.071	0.016	3.68e-06
genus.Bifidobacterium.id.436	rs4988201	G	A	0.075	0.016	3.63e-06
genus.Bifidobacterium.id.436	rs79176913	A	C	0.074	0.016	3.62e-06
genus.Bifidobacterium.id.436	rs7581814	G	C	0.074	0.016	3.59e-06
genus.Bifidobacterium.id.436	rs857444	C	T	0.056	0.012	3.57e-06
genus.Bifidobacterium.id.436	rs13410301	C	T	0.056	0.012	3.56e-06
genus.Bifidobacterium.id.436	rs6755391	T	C	0.084	0.018	3.51e-06
genus.Bifidobacterium.id.436	rs309150	A	T	0.074	0.016	3.49e-06
genus.Bifidobacterium.id.436	rs16831899	A	G	0.084	0.018	3.46e-06
genus.Bifidobacterium.id.436	rs3099428	G	C	0.073	0.016	3.37e-06
genus.Bifidobacterium.id.436	rs4954187	T	C	0.055	0.012	3.37e-06
genus.Bifidobacterium.id.436	rs60902646	C	T	0.095	0.02	3.34e-06
genus.Bifidobacterium.id.436	rs3099427	G	A	0.073	0.016	3.32e-06
genus.Bifidobacterium.id.436	rs60241067	T	A	0.063	0.013	3.3e-06
genus.Bifidobacterium.id.436	rs309162	A	T	0.074	0.016	3.28e-06
genus.Bifidobacterium.id.436	rs309172	G	A	0.072	0.016	3.23e-06
genus.Bifidobacterium.id.436	rs6710892	A	G	0.084	0.018	3.21e-06
genus.Bifidobacterium.id.436	rs6712127	G	A	0.071	0.015	3.11e-06
genus.Bifidobacterium.id.436	rs78364332	C	T	0.075	0.016	3.06e-06
genus.Bifidobacterium.id.436	rs614193	T	A	0.074	0.016	3.05e-06
genus.Bifidobacterium.id.436	rs3112496	T	C	0.073	0.016	3.02e-06
genus.Bifidobacterium.id.436	rs3087343	G	T	0.075	0.016	3e-06
genus.Bifidobacterium.id.436	rs3098102	T	C	0.074	0.016	2.95e-06
genus.Bifidobacterium.id.436	rs6750549	G	A	0.076	0.016	2.94e-06
genus.Bifidobacterium.id.436	rs16832624	C	T	0.064	0.014	2.85e-06
genus.Bifidobacterium.id.436	rs1057031	A	G	0.075	0.016	2.83e-06
genus.Bifidobacterium.id.436	rs75128007	G	A	0.065	0.014	2.81e-06
genus.Bifidobacterium.id.436	rs16832162	A	T	0.075	0.016	2.79e-06
genus.Bifidobacterium.id.436	rs30917I	C	G	0.075	0.016	2.76e-06
genus.Bifidobacterium.id.436	rs4954218	G	T	-0.061	0.014	2.72e-06
genus.Bifidobacterium.id.436	rs309167	T	C	0.077	0.016	2.7e-06
genus.Bifidobacterium.id.436	rs2839740	T	G	0.077	0.016	2.7e-06
genus.Bifidobacterium.id.436	rs586964	A	G	0.077	0.016	2.69e-06
genus.Bifidobacterium.id.436	rs77985886	T	C	0.098	0.02	2.68e-06
genus.Bifidobacterium.id.436	rs309166	T	C	0.074	0.016	2.67e-06
genus.Bifidobacterium.id.436	rs80261410	C	T	0.065	0.014	2.66e-06
genus.Bifidobacterium.id.436	rs895285	G	A	0.077	0.016	2.65e-06
genus.Bifidobacterium.id.436	rs12472293	C	T	0.075	0.016	2.62e-06
genus.Bifidobacterium.id.436	rs1942051	G	A	0.055	0.012	2.59e-06
genus.Bifidobacterium.id.436	rs113974791	G	T	0.075	0.016	2.54e-06
genus.Bifidobacterium.id.436	rs766271	T	C	0.056	0.012	2.52e-06
genus.Bifidobacterium.id.436	rs56108664	T	C	0.073	0.016	2.44e-06
genus.Bifidobacterium.id.436	rs10928519	T	C	0.056	0.012	2.42e-06
genus.Bifidobacterium.id.436	rs77096272	A	C	0.078	0.016	2.42e-06
genus.Bifidobacterium.id.436	rs309142	C	T	0.073	0.015	2.42e-06
genus.Bifidobacterium.id.436	rs309120	C	G	0.074	0.016	2.38e-06
genus.Bifidobacterium.id.436	rs12464050	T	G	0.078	0.016	2.36e-06
genus.Bifidobacterium.id.436	rs75753154	C	T	0.076	0.016	2.36e-06
genus.Bifidobacterium.id.436	rs499483	A	G	0.078	0.016	2.33e-06
genus.Bifidobacterium.id.436	rs7588568	A	C	-0.062	0.013	2.32e-06
genus.Bifidobacterium.id.436	rs3098103	C	T	0.078	0.016	2.28e-06
genus.Bifidobacterium.id.436	rs112758679	C	A	0.076	0.016	2.25e-06
genus.Bifidobacterium.id.436	rs7575241	A	C	0.072	0.015	2.25e-06
genus.Bifidobacterium.id.436	rs13424016	A	G	0.057	0.012	2.21e-06
genus.Bifidobacterium.id.436	rs7606267	C	T	0.076	0.016	2.19e-06
genus.Bifidobacterium.id.436	rs7573555	C	T	0.076	0.016	2.18e-06
genus.Bifidobacterium.id.436	rs62181700	G	A	-0.062	0.013	2.17e-06
genus.Bifidobacterium.id.436	rs309159	T	C	0.076	0.016	2.15e-06
genus.Bifidobacterium.id.436	rs6728946	G	C	0.076	0.016	2.13e-06
genus.Bifidobacterium.id.436	rs59213715	C	A	0.078	0.016	2.12e-06
genus.Bifidobacterium.id.436	rs73958638	G	A	0.114	0.024	2.12e-06
genus.Bifidobacterium.id.436	rs72976292	A	T	0.06	0.013	2.11e-06
genus.Bifidobacterium.id.436	rs10174462	G	C	0.073	0.015	2.09e-06
genus.Bifidobacterium.id.436	rs10432371	A	G	0.056	0.012	2.07e-06
genus.Bifidobacterium.id.436	rs660002	T	C	0.074	0.015	2.04e-06
genus.Bifidobacterium.id.436	rs4245838	T	C	0.11	0.024	1.98e-06
genus.Bifidobacterium.id.436	rs7556781	G	A	0.071	0.014	1.98e-06
genus.Bifidobacterium.id.436	rs1592	C	A	0.057	0.012	1.96e-06
genus.Bifidobacterium.id.436	rs512375	G	T	-0.058	0.012	1.96e-06
genus.Bifidobacterium.id.436	rs4567981	T	A	0.056	0.012	1.93e-06
genus.Bifidobacterium.id.436	rs1992764	T	C	0.057	0.012	1.9e-06
genus.Bifidobacterium.id.436	rs59869505	C	A	0.061	0.013	1.9e-06
genus.Bifidobacterium.id.436	rs309165	C	T	0.074	0.015	1.88e-06
genus.Bifidobacterium.id.436	rs1960171	T	C	0.063	0.013	1.87e-06
genus.Bifidobacterium.id.436	rs13415439	A	C	0.061	0.013	1.86e-06
genus.Bifidobacterium.id.436	rs6743537	A	G	0.078	0.016	1.86e-06
genus.Bifidobacterium.id.436	rs2289963	A	G	0.1	0.02	1.85e-06
genus.Bifidobacterium.id.436	rs7560535	A	G	0.091	0.019	1.76e-06
genus.Bifidobacterium.id.436	rs309170	T	C	0.076	0.016	1.7e-06
genus.Bifidobacterium.id.436	rs79826902	A	G	0.079	0.016	1.7e-06
genus.Bifidobacterium.id.436	rs11688414	G	A	0.057	0.012	1.7e-06
genus.Bifidobacterium.id.436	rs16832205	A	G	0.079	0.016	1.68e-06
genus.Bifidobacterium.id.436	rs4954555	C	T	0.111	0.024	1.66e-06
genus.Bifidobacterium.id.436	rs10841473	G	C	-0.062	0.013	1.65e-06
genus.Bifidobacterium.id.436	rs309118	C	G	0.075	0.015	1.63e-06
genus.Bifidobacterium.id.436	rs177917	G	A	0.075	0.016	1.62e-06
genus.Bifidobacterium.id.436	rs7568884	T	C	0.061	0.013	1.62e-06
genus.Bifidobacterium.id.436	rs7592990	G	A	0.085	0.018	1.61e-06
genus.Bifidobacterium.id.436	rs16833170	G	A	0.061	0.013	1.6e-06
genus.Bifidobacterium.id.436	rs41269821	G	A	0.077	0.016	1.6e-06
genus.Bifidobacterium.id.436	rs4954571	A	G	0.064	0.014	1.58e-06
genus.Bifidobacterium.id.436	rs309161	A	G	0.076	0.016	1.58e-06
genus.Bifidobacterium.id.436	rs2117511	C	T	0.085	0.017	1.54e-06
genus.Bifidobacterium.id.436	rs111682961	T	C	0.08	0.016	1.54e-06
genus.Bifidobacterium.id.436	rs7589832	C	A	0.073	0.015	1.5e-06
genus.Bifidobacterium.id.436	rs309119	C	T	0.076	0.016	1.49e-06
genus.Bifidobacterium.id.436	rs1879087	C	T	0.105	0.024	1.45e-06
genus.Bifidobacterium.id.436	rs112396243	T	C	0.08	0.016	1.45e-06
genus.Bifidobacterium.id.436	rs73958618	G	A	0.072	0.015	1.43e-06
genus.Bifidobacterium.id.436	rs6711493	G	A	0.075	0.015	1.4e-06
genus.Bifidobacterium.id.436	rs16832243	T	C	0.08	0.016	1.4e-06
genus.Bifidobacterium.id.436	rs7593370	T	C	0.057	0.012	1.38e-06
genus.Bifidobacterium.id.436	rs4988243	C	T	0.114	0.024	1.37e-06
genus.Bifidobacterium.id.436	rs309158	G	A	0.075	0.015	1.35e-06
genus.Bifidobacterium.id.436	rs57243841	G	A	0.068	0.014	1.34e-06
genus.Bifidobacterium.id.436	rs606101	A	G	-0.06	0.012	1.29e-06
genus.Bifidobacterium.id.436	rs10496738	T	C	0.081	0.016	1.22e-06
genus.Bifidobacterium.id.436	rs2053726	G	A	0.057	0.012	1.21e-06
genus.Bifidobacterium.id.436	rs7604460	C	T	0.081	0.016	1.21e-06
genus.Bifidobacterium.id.436	rs12469411	T	C	0.057	0.012	1.17e-06
genus.Bifidobacterium.id.436	rs721765	A	C	0.081	0.016	1.16e-06
genus.Bifidobacterium.id.436	rs12474975	T	A	0.08	0.016	1.15e-06
genus.Bifidobacterium.id.436	rs6430585	A	C	0.073	0.015	1.15e-06
genus.Bifidobacterium.id.436	rs4954575	A	G	0.062	0.013	1.14e-06
genus.Bifidobacterium.id.436	rs3814358	C	A	0.057	0.012	1.13e-06
genus.Bifidobacterium.id.436	rs1374291	C	T	0.058	0.012	1.13e-06
genus.Bifidobacterium.id.436	rs62168891	T	C	0.058	0.012	1.12e-06
genus.Bifidobacterium.id.436	rs75667274	T	C	0.081	0.016	1.11e-06
genus.Bifidobacterium.id.436	rs6430601	T	G	0.08	0.017	1.09e-06
genus.Bifidobacterium.id.436	rs625118	A	C	0.086	0.018	1.09e-06
genus.Bifidobacterium.id.436	rs6430549	G	A	0.057	0.012	1.08e-06
genus.Bifidobacterium.id.436	rs147616090	T	C	0.074	0.015	1.05e-06
genus.Bifidobacterium.id.436	rs4954191	G	C	0.057	0.012	1.05e-06
genus.Bifidobacterium.id.436	rs115553816	A	G	0.081	0.016	1.05e-06
genus.Bifidobacterium.id.436	rs11895609	T	A	0.079	0.017	1.03e-06
genus.Bifidobacterium.id.436	rs309152	C	T	0.078	0.016	1.01e-06
genus.Bifidobacterium.id.436	rs669759	C	T	-0.059	0.012	1e-06
genus.Bifidobacterium.id.436	rs1446523	A	G	0.058	0.012	9.99e-07
genus.Bifidobacterium.id.436	rs2053727	T	C	0.058	0.012	9.9e-07
genus.Bifidobacterium.id.436	rs78793148	A	C	0.099	0.02	9.44e-07
genus.Bifidobacterium.id.436	rs2197579	T	C	0.058	0.012	9.35e-07
genus.Bifidobacterium.id.436	rs6430555	C	A	0.058	0.012	8.75e-07
genus.Bifidobacterium.id.436	rs3820790	T	A	0.095	0.019	8.74e-07
genus.Bifidobacterium.id.436	rs112407062	T	C	0.081	0.016	8.7e-07
genus.Bifidobacterium.id.436	rs72847650	A	C	-0.06	0.012	8.44e-07
genus.Bifidobacterium.id.436	rs4954196	G	A	0.058	0.012	8.34e-07
genus.Bifidobacterium.id.436	rs6708957	T	C	0.074	0.015	8.24e-07
genus.Bifidobacterium.id.436	rs4954272	G	A	0.087	0.018	8.24e-07
genus.Bifidobacterium.id.436	rs621341	T	C	-0.06	0.012	8.2e-07
genus.Bifidobacterium.id.436	rs12476127	G	A	0.08	0.016	8.06e-07
genus.Bifidobacterium.id.436	rs479980	C	A	-0.06	0.012	8.05e-07
genus.Bifidobacterium.id.436	rs4954394	G	A	0.066	0.014	7.84e-07
genus.Bifidobacterium.id.436	rs12471781	A	G	0.083	0.016	7.76e-07
genus.Bifidobacterium.id.436	rs1374292	A	G	0.058	0.012	7.72e-07
genus.Bifidobacterium.id.436	rs62168872	T	C	0.058	0.012	7.69e-07
genus.Bifidobacterium.id.436	rs766270	C	G	0.059	0.012	7.4e-07
genus.Bifidobacterium.id.436	rs12469941	T	C	0.058	0.012	7.33e-07
genus.Bifidobacterium.id.436	rs2166480	A	G	0.059	0.012	7.28e-07
genus.Bifidobacterium.id.436	rs6430550	T	C	0.058	0.012	7.13e-07
genus.Bifidobacterium.id.436	rs4954197	A	G	0.059	0.012	7.07e-07
genus.Bifidobacterium.id.436	rs12469551	T	G	0.075	0.015	7.06e-07
genus.Bifidobacterium.id.436	rs7595712	T	C	0.075	0.015	6.95e-07
genus.Bifidobacterium.id.436	rs6430554	T	C	0.059	0.012	6.89e-07
genus.Bifidobacterium.id.436	rs1469995	A	G	0.075	0.015	6.84e-07
genus.Bifidobacterium.id.436	rs16832440	A	G	0.083	0.016	6.68e-07
genus.Bifidobacterium.id.436	rs60453613	C	G	0.075	0.015	6.64e-07
genus.Bifidobacterium.id.436	rs80274970	T	C	0.104	0.021	6.53e-07
genus.Bifidobacterium.id.436	rs6732236	G	T	0.075	0.015	6.53e-07
genus.Bifidobacterium.id.436	rs60274701	A	G	0.094	0.019	6.43e-07
genus.Bifidobacterium.id.436	rs309123	G	C	0.078	0.016	6.42e-07
genus.Bifidobacterium.id.436	rs62168871	G	A	0.059	0.012	6.42e-07
genus.Bifidobacterium.id.436	rs10176573	A	C	0.059	0.012	6.24e-07
genus.Bifidobacterium.id.436	rs1446525	A	G	0.059	0.012	6.24e-07
genus.Bifidobacterium.id.436	rs7589297	A	C	0.059	0.012	6.14e-07
genus.Bifidobacterium.id.436	rs6430551	C	T	0.059	0.012	6.04e-07
genus.Bifidobacterium.id.436	rs6706537	C	T	0.059	0.012	5.98e-07
genus.Bifidobacterium.id.436	rs10928522	A	C	0.059	0.012	5.82e-07
genus.Bifidobacterium.id.436	rs12992815	G	C	0.094	0.019	5.79e-07
genus.Bifidobacterium.id.436	rs309133	C	A	0.079	0.016	5.74e-07
genus.Bifidobacterium.id.436	rs4954193	G	A	0.059	0.012	5.68e-07
genus.Bifidobacterium.id.436	rs1348790	G	C	0.059	0.012	5.57e-07
genus.Bifidobacterium.id.436	rs1469996	G	A	0.076	0.015	5.53e-07
genus.Bifidobacterium.id.436	rs6733547	T	G	0.083	0.017	5.1e-07
genus.Bifidobacterium.id.436	rs2322251	T	C	0.06	0.012	4.94e-07
genus.Bifidobacterium.id.436	rs60963894	G	T	0.076	0.015	4.86e-07
genus.Bifidobacterium.id.436	rs6716987	A	C	0.064	0.013	4.77e-07
genus.Bifidobacterium.id.436	rs1446524	G	A	0.059	0.012	4.75e-07
genus.Bifidobacterium.id.436	rs10496737	G	A	0.076	0.015	4.65e-07
genus.Bifidobacterium.id.436	rs1865452	T	C	0.076	0.015	4.63e-07
genus.Bifidobacterium.id.436	rs520449	C	T	-0.061	0.012	4.54e-07
genus.Bifidobacterium.id.436	rs1374287	T	C	0.06	0.012	4.31e-07
genus.Bifidobacterium.id.436	rs1374288	T	C	0.06	0.012	4.3e-07
genus.Bifidobacterium.id.436	rs10928523	T	C	0.06	0.012	4.18e-07
genus.Bifidobacterium.id.436	rs872151	T	C	0.094	0.019	4.14e-07
genus.Bifidobacterium.id.436	rs1964459	G	C	0.084	0.016	4.08e-07
genus.Bifidobacterium.id.436	rs9677760	T	A	0.076	0.015	4.01e-07
genus.Bifidobacterium.id.436	rs1374289	T	C	0.06	0.012	3.66e-07
genus.Bifidobacterium.id.436	rs3739022	A	G	0.096	0.019	3.6e-07
genus.Bifidobacterium.id.436	rs6733130	C	A	0.06	0.012	3.57e-07
genus.Bifidobacterium.id.436	rs1961273	C	T	0.067	0.013	3.51e-07
genus.Bifidobacterium.id.436	rs309122	G	A	0.08	0.015	3.35e-07
genus.Bifidobacterium.id.436	rs56036623	C	T	0.07	0.014	3.31e-07
genus.Bifidobacterium.id.436	rs4954557	T	C	0.067	0.013	3.06e-07
genus.Bifidobacterium.id.436	rs62168844	G	A	0.102	0.02	2.87e-07
genus.Bifidobacterium.id.436	rs309124	G	A	0.08	0.015	2.73e-07
genus.Bifidobacterium.id.436	rs4953938	A	G	0.061	0.012	2.71e-07
genus.Bifidobacterium.id.436	rs4954573	G	T	0.066	0.013	2.65e-07
genus.Bifidobacterium.id.436	rs4954445	A	T	0.099	0.019	2.46e-07
genus.Bifidobacterium.id.436	rs10928558	C	T	0.066	0.013	2.39e-07
genus.Bifidobacterium.id.436	rs10187990	G	A	0.061	0.012	2.37e-07
genus.Bifidobacterium.id.436	rs1947112	G	A	0.061	0.012	2.35e-07
genus.Bifidobacterium.id.436	rs1519525	T	C	0.066	0.013	2.32e-07
genus.Bifidobacterium.id.436	rs10193587	C	T	0.067	0.013	2.24e-07
genus.Bifidobacterium.id.436	rs7564577	T	C	0.086	0.017	2.19e-07
genus.Bifidobacterium.id.436	rs3769023	A	G	0.062	0.012	2.16e-07
genus.Bifidobacterium.id.436	rs61470941	C	T	0.098	0.019	2.13e-07
genus.Bifidobacterium.id.436	rs3769011	T	A	0.099	0.019	2.08e-07
genus.Bifidobacterium.id.436	rs2322812	G	A	0.099	0.019	2e-07
genus.Bifidobacterium.id.436	rs74697610	T	A	0.109	0.021	2e-07
genus.Bifidobacterium.id.436	rs56271357	T	C	0.062	0.012	1.87e-07
genus.Bifidobacterium.id.436	rs58080116	G	A	0.1	0.019	1.81e-07
genus.Bifidobacterium.id.436	rs2090661	G	A	0.068	0.013	1.8e-07
genus.Bifidobacterium.id.436	rs3814355	T	C	0.062	0.012	1.79e-07
genus.Bifidobacterium.id.436	rs3814354	A	G	0.062	0.012	1.79e-07
genus.Bifidobacterium.id.436	rs13010498	C	G	-0.066	0.013	1.78e-07
genus.Bifidobacterium.id.436	rs10166142	G	A	0.062	0.012	1.76e-07
genus.Bifidobacterium.id.436	rs2034261	T	G	0.062	0.012	1.72e-07
genus.Bifidobacterium.id.436	rs1807356	C	T	0.089	0.017	1.72e-07
genus.Bifidobacterium.id.436	rs4954578	C	T	0.067	0.013	1.63e-07
genus.Bifidobacterium.id.436	rs62168897	T	C	0.062	0.012	1.56e-07
genus.Bifidobacterium.id.436	rs62168846	A	G	0.106	0.02	1.47e-07
genus.Bifidobacterium.id.436	rs62168843	C	T	0.105	0.02	1.43e-07
genus.Bifidobacterium.id.436	rs1964776	T	C	0.067	0.013	1.38e-07
genus.Bifidobacterium.id.436	rs62168847	C	T	0.105	0.02	1.34e-07
genus.Bifidobacterium.id.436	rs16833335	A	G	0.067	0.013	1.29e-07
genus.Bifidobacterium.id.436	rs2874874	C	A	0.101	0.019	1.27e-07
genus.Bifidobacterium.id.436	rs1123848	T	C	0.067	0.013	1.24e-07
genus.Bifidobacterium.id.436	rs6708336	A	T	0.063	0.012	1.2e-07
genus.Bifidobacterium.id.436	rs578384	T	C	-0.064	0.012	1.19e-07
genus.Bifidobacterium.id.436	rs60376570	A	G	0.101	0.019	1.09e-07
genus.Bifidobacterium.id.436	rs4954577	G	A	0.068	0.013	1.08e-07
genus.Bifidobacterium.id.436	rs56211644	C	T	0.102	0.019	1.07e-07
genus.Bifidobacterium.id.436	rs10928554	T	C	0.102	0.018	1.03e-07
genus.Bifidobacterium.id.436	rs4954397	G	A	0.068	0.013	1e-07
genus.Bifidobacterium.id.436	rs638382	T	C	-0.065	0.012	9.45e-08
genus.Bifidobacterium.id.436	rs13007153	C	T	0.07	0.013	9.07e-08
genus.Bifidobacterium.id.436	rs584226	C	T	0.097	0.018	8.88e-08
genus.Bifidobacterium.id.436	rs35215526	A	G	0.108	0.02	8.84e-08
genus.Bifidobacterium.id.436	rs12473760	A	C	0.068	0.013	8.67e-08
genus.Bifidobacterium.id.436	rs35564151	G	A	0.064	0.012	8.56e-08
genus.Bifidobacterium.id.436	rs6430580	G	A	0.092	0.018	8.04e-08
genus.Bifidobacterium.id.436	rs57543738	C	T	0.103	0.019	6.87e-08
genus.Bifidobacterium.id.436	rs7609188	C	G	0.115	0.022	6.86e-08
genus.Bifidobacterium.id.436	rs4954388	C	T	0.071	0.013	6.05e-08
genus.Bifidobacterium.id.436	rs2056297	T	G	0.069	0.013	6.04e-08
genus.Bifidobacterium.id.436	rs78141345	A	G	0.104	0.019	5.92e-08
genus.Bifidobacterium.id.436	rs4954570	C	G	0.073	0.014	5.73e-08
genus.Bifidobacterium.id.436	rs2102896	C	T	0.069	0.013	5.49e-08
genus.Bifidobacterium.id.436	rs16855656	G	A	0.095	0.017	5.47e-08
genus.Bifidobacterium.id.436	rs953387	C	A	0.069	0.013	5.45e-08
genus.Bifidobacterium.id.436	rs7565871	C	G	0.086	0.017	5.37e-08
genus.Bifidobacterium.id.436	rs10803550	T	C	0.069	0.013	4.8e-08
genus.Bifidobacterium.id.436	rs13008147	G	A	-0.07	0.014	4.7e-08
genus.Bifidobacterium.id.436	rs55634455	C	T	0.105	0.019	4.66e-08
genus.Bifidobacterium.id.436	rs6756200	C	T	0.065	0.012	4.63e-08
genus.Bifidobacterium.id.436	rs16831994	C	T	0.117	0.022	4.59e-08
genus.Bifidobacterium.id.436	rs4954396	C	A	0.069	0.013	4.57e-08
genus.Bifidobacterium.id.436	rs4954572	T	G	0.069	0.013	4.55e-08
genus.Bifidobacterium.id.436	rs6729961	G	T	0.12	0.022	3.87e-08
genus.Bifidobacterium.id.436	rs950176	G	A	0.07	0.013	3.7e-08
genus.Bifidobacterium.id.436	rs12478902	C	T	0.099	0.018	3.69e-08
genus.Bifidobacterium.id.436	rs4954566	T	C	0.07	0.013	3.69e-08
genus.Bifidobacterium.id.436	rs309132	G	C	0.102	0.018	3.68e-08
genus.Bifidobacterium.id.436	rs4954564	G	A	0.07	0.013	3.58e-08
genus.Bifidobacterium.id.436	rs6707289	G	A	0.12	0.022	3.55e-08
genus.Bifidobacterium.id.436	rs6720497	A	G	0.12	0.022	3.55e-08
genus.Bifidobacterium.id.436	rs12616955	T	C	0.07	0.013	3.48e-08
genus.Bifidobacterium.id.436	rs10171677	A	G	0.065	0.012	3.28e-08
genus.Bifidobacterium.id.436	rs4954569	T	C	0.07	0.013	3.15e-08
genus.Bifidobacterium.id.436	rs2164331	T	C	0.103	0.018	3.12e-08
genus.Bifidobacterium.id.436	rs72970286	G	T	0.117	0.021	3.01e-08
genus.Bifidobacterium.id.436	rs4954392	G	A	0.07	0.013	2.94e-08
genus.Bifidobacterium.id.436	rs3754690	T	C	0.107	0.019	2.92e-08
genus.Bifidobacterium.id.436	rs6745996	G	A	0.096	0.018	2.7e-08
genus.Bifidobacterium.id.436	rs6715785	A	G	0.07	0.013	2.69e-08
genus.Bifidobacterium.id.436	rs16832200	C	T	0.099	0.018	2.68e-08
genus.Bifidobacterium.id.436	rs1942055	C	G	0.067	0.012	2.48e-08
genus.Bifidobacterium.id.436	rs12233092	A	G	0.1	0.018	2.4e-08
genus.Bifidobacterium.id.436	rs6727889	T	C	0.092	0.017	2.37e-08
genus.Bifidobacterium.id.436	rs7594509	T	G	0.089	0.017	2.26e-08
genus.Bifidobacterium.id.436	rs72972104	A	G	0.118	0.022	2.26e-08
genus.Bifidobacterium.id.436	rs56067372	T	C	0.105	0.018	2.23e-08
genus.Bifidobacterium.id.436	rs62170081	G	A	0.121	0.022	2.14e-08
genus.Bifidobacterium.id.436	rs56982689	T	C	0.119	0.022	2.13e-08
genus.Bifidobacterium.id.436	rs74266324	A	G	0.085	0.015	2.13e-08
genus.Bifidobacterium.id.436	rs6705610	G	T	0.089	0.017	2.02e-08
genus.Bifidobacterium.id.436	rs11897217	T	C	0.089	0.017	1.98e-08
genus.Bifidobacterium.id.436	rs6752519	T	C	0.104	0.018	1.78e-08
genus.Bifidobacterium.id.436	rs6430593	A	G	0.101	0.018	1.74e-08
genus.Bifidobacterium.id.436	rs4954430	T	C	0.121	0.022	1.7e-08
genus.Bifidobacterium.id.436	rs2322445	A	T	0.09	0.017	1.66e-08
genus.Bifidobacterium.id.436	rs4954633	T	C	0.12	0.022	1.6e-08
genus.Bifidobacterium.id.436	rs2322725	C	T	0.1	0.018	1.52e-08
genus.Bifidobacterium.id.436	rs7565053	T	A	0.128	0.023	1.48e-08
genus.Bifidobacterium.id.436	rs16832138	A	G	0.106	0.018	1.47e-08
genus.Bifidobacterium.id.436	rs7608980	A	G	0.106	0.018	1.42e-08
genus.Bifidobacterium.id.436	rs9941547	A	G	0.072	0.013	1.37e-08
genus.Bifidobacterium.id.436	rs56263017	C	T	0.106	0.018	1.34e-08
genus.Bifidobacterium.id.436	rs56369660	G	A	0.091	0.017	1.33e-08
genus.Bifidobacterium.id.436	rs4954242	G	A	0.094	0.017	1.31e-08
genus.Bifidobacterium.id.436	rs4954568	A	T	0.072	0.013	1.31e-08
genus.Bifidobacterium.id.436	rs11889843	A	G	0.092	0.017	1.28e-08
genus.Bifidobacterium.id.436	rs3769002	C	T	0.106	0.018	1.24e-08
genus.Bifidobacterium.id.436	rs6706466	G	A	0.091	0.017	1.17e-08
genus.Bifidobacterium.id.436	rs10179271	C	T	0.072	0.013	1.12e-08
genus.Bifidobacterium.id.436	rs2164332	C	G	0.101	0.018	1.11e-08
genus.Bifidobacterium.id.436	rs10928529	A	G	0.093	0.017	1.09e-08
genus.Bifidobacterium.id.436	rs11900832	T	C	0.093	0.017	1.09e-08
genus.Bifidobacterium.id.436	rs3806502	T	C	0.093	0.017	1.09e-08
genus.Bifidobacterium.id.436	rs7322849	T	C	0.112	0.02	1.08e-08
genus.Bifidobacterium.id.436	rs1401687	C	G	0.072	0.013	1.08e-08
genus.Bifidobacterium.id.436	rs7605229	T	C	0.093	0.017	1.07e-08
genus.Bifidobacterium.id.436	rs17293519	G	A	0.091	0.017	1.05e-08
genus.Bifidobacterium.id.436	rs10496736	G	C	0.124	0.022	1.03e-08
genus.Bifidobacterium.id.436	rs3213871	T	C	0.107	0.018	1.02e-08
genus.Bifidobacterium.id.436	rs60433564	C	A	0.124	0.022	9.61e-09
genus.Bifidobacterium.id.436	rs2305248	G	A	0.092	0.017	9.52e-09
genus.Bifidobacterium.id.436	rs2874834	G	A	0.079	0.013	9.46e-09
genus.Bifidobacterium.id.436	rs6749119	G	C	0.091	0.017	9.1e-09
genus.Bifidobacterium.id.436	rs7563997	A	T	0.093	0.017	9.05e-09
genus.Bifidobacterium.id.436	rs7597802	T	A	0.093	0.017	8.96e-09
genus.Bifidobacterium.id.436	rs11897204	C	T	0.092	0.017	8.84e-09
genus.Bifidobacterium.id.436	rs4954513	A	G	0.107	0.018	8.77e-09
genus.Bifidobacterium.id.436	rs4954213	T	G	0.093	0.017	8.62e-09
genus.Bifidobacterium.id.436	rs13408096	T	G	0.093	0.017	8.5e-09
genus.Bifidobacterium.id.436	rs6742013	C	T	0.094	0.017	8.37e-09
genus.Bifidobacterium.id.436	rs6737635	T	G	0.093	0.017	7.96e-09
genus.Bifidobacterium.id.436	rs4954567	T	G	0.073	0.013	7.93e-09
genus.Bifidobacterium.id.436	rs4954221	A	G	0.092	0.017	7.81e-09
genus.Bifidobacterium.id.436	rs6709763	A	C	0.094	0.017	7.39e-09
genus.Bifidobacterium.id.436	rs16832156	A	G	0.103	0.018	7.28e-09
genus.Bifidobacterium.id.436	rs309126	C	T	0.101	0.017	7.22e-09
genus.Bifidobacterium.id.436	rs13410870	A	G	0.092	0.017	7.17e-09
genus.Bifidobacterium.id.436	rs3754692	C	T	0.08	0.013	6.8e-09
genus.Bifidobacterium.id.436	rs1900741	T	C	0.086	0.014	6.78e-09
genus.Bifidobacterium.id.436	rs61663334	G	A	0.091	0.017	6.77e-09
genus.Bifidobacterium.id.436	rs16832275	G	C	0.103	0.018	6.33e-09
genus.Bifidobacterium.id.436	rs11888521	C	G	0.092	0.017	5.66e-09
genus.Bifidobacterium.id.436	rs6739713	G	A	0.08	0.013	5.29e-09
genus.Bifidobacterium.id.436	rs10928513	T	C	0.07	0.012	5.22e-09
genus.Bifidobacterium.id.436	rs11892750	A	G	0.095	0.017	5.09e-09
genus.Bifidobacterium.id.436	rs4494812	G	A	0.093	0.017	5.01e-09
genus.Bifidobacterium.id.436	rs62168934	G	A	0.095	0.017	4.95e-09
genus.Bifidobacterium.id.436	rs2290518	A	G	0.093	0.017	4.93e-09
genus.Bifidobacterium.id.436	rs3768998	T	G	0.106	0.018	4.64e-09
genus.Bifidobacterium.id.436	rs4954226	C	T	0.095	0.017	4.61e-09
genus.Bifidobacterium.id.436	rs16831264	C	G	0.094	0.017	4.61e-09
genus.Bifidobacterium.id.436	rs60350840	G	A	0.095	0.017	4.18e-09
genus.Bifidobacterium.id.436	rs7565149	A	T	0.095	0.017	4.09e-09
genus.Bifidobacterium.id.436	rs10174944	T	C	0.095	0.017	4.08e-09
genus.Bifidobacterium.id.436	rs6430561	T	C	0.094	0.017	4.07e-09
genus.Bifidobacterium.id.436	rs56174523	C	A	0.095	0.017	4.02e-09
genus.Bifidobacterium.id.436	rs58327215	C	G	0.094	0.017	3.91e-09
genus.Bifidobacterium.id.436	rs6741481	G	A	0.094	0.017	3.79e-09
genus.Bifidobacterium.id.436	rs4953946	G	T	0.095	0.017	3.78e-09
genus.Bifidobacterium.id.436	rs7603805	G	A	0.095	0.017	3.75e-09
genus.Bifidobacterium.id.436	rs10209482	C	A	0.096	0.017	3.75e-09
genus.Bifidobacterium.id.436	rs16831498	C	G	0.096	0.017	3.74e-09
genus.Bifidobacterium.id.436	rs11888951	C	T	0.095	0.017	3.73e-09
genus.Bifidobacterium.id.436	rs13427494	A	G	0.096	0.017	3.69e-09
genus.Bifidobacterium.id.436	rs13413872	T	G	0.095	0.017	3.64e-09
genus.Bifidobacterium.id.436	rs7601683	T	C	0.096	0.017	3.63e-09
genus.Bifidobacterium.id.436	rs58426504	G	T	0.094	0.017	3.62e-09
genus.Bifidobacterium.id.436	rs2017831	T	C	0.096	0.017	3.57e-09
genus.Bifidobacterium.id.436	rs4954220	A	C	0.095	0.017	3.38e-09
genus.Bifidobacterium.id.436	rs61087958	T	C	0.095	0.017	3.38e-09
genus.Bifidobacterium.id.436	rs6760553	G	A	0.096	0.017	3.31e-09
genus.Bifidobacterium.id.436	rs10186594	G	A	0.096	0.017	3.3e-09
genus.Bifidobacterium.id.436	rs11898045	C	T	0.094	0.017	3.25e-09
genus.Bifidobacterium.id.436	rs4954212	G	A	0.096	0.017	3.18e-09
genus.Bifidobacterium.id.436	rs13402112	C	A	0.096	0.017	3.09e-09
genus.Bifidobacterium.id.436	rs11890844	G	A	0.096	0.017	3.08e-09
genus.Bifidobacterium.id.436	rs7565268	C	T	0.096	0.017	3.07e-09
genus.Bifidobacterium.id.436	rs7601696	A	C	0.096	0.017	3.07e-09
genus.Bifidobacterium.id.436	rs13402101	A	T	0.096	0.017	3.02e-09
genus.Bifidobacterium.id.436	rs13399376	G	A	0.096	0.017	3.02e-09
genus.Bifidobacterium.id.436	rs7573600	C	G	0.095	0.017	2.97e-09
genus.Bifidobacterium.id.436	rs4954214	T	C	0.096	0.017	2.97e-09
genus.Bifidobacterium.id.436	rs921859	G	A	0.096	0.017	2.9e-09
genus.Bifidobacterium.id.436	rs13409400	C	A	0.096	0.017	2.88e-09
genus.Bifidobacterium.id.436	rs56903548	T	C	0.095	0.017	2.85e-09
genus.Bifidobacterium.id.436	rs62168941	T	C	0.096	0.017	2.78e-09
genus.Bifidobacterium.id.436	rs57829242	G	A	0.097	0.017	2.78e-09
genus.Bifidobacterium.id.436	rs11884903	C	T	0.097	0.017	2.77e-09
genus.Bifidobacterium.id.436	rs7422031	T	C	0.095	0.017	2.75e-09
genus.Bifidobacterium.id.436	rs4640444	C	T	0.094	0.017	2.72e-09
genus.Bifidobacterium.id.436	rs10182750	C	T	0.096	0.017	2.67e-09
genus.Bifidobacterium.id.436	rs7577258	A	G	0.096	0.017	2.63e-09
genus.Bifidobacterium.id.436	rs4645053	A	T	0.094	0.017	2.63e-09
genus.Bifidobacterium.id.436	rs4954217	T	C	0.096	0.017	2.62e-09
genus.Bifidobacterium.id.436	rs58697996	A	G	0.096	0.017	2.58e-09
genus.Bifidobacterium.id.436	rs4953947	C	A	0.096	0.017	2.45e-09
genus.Bifidobacterium.id.436	rs10167809	T	C	0.096	0.017	2.41e-09
genus.Bifidobacterium.id.436	rs10167884	T	C	0.096	0.017	2.41e-09
genus.Bifidobacterium.id.436	rs4953948	G	T	0.096	0.017	2.38e-09
genus.Bifidobacterium.id.436	rs62168942	C	T	0.097	0.017	2.37e-09
genus.Bifidobacterium.id.436	rs6721838	G	A	0.096	0.017	2.35e-09
genus.Bifidobacterium.id.436	rs4954215	A	G	0.097	0.017	2.32e-09
genus.Bifidobacterium.id.436	rs1551497	C	T	0.097	0.017	2.25e-09
genus.Bifidobacterium.id.436	rs7371606	G	A	0.078	0.013	2.2e-09
genus.Bifidobacterium.id.436	rs11903663	G	A	0.095	0.017	2.16e-09
genus.Bifidobacterium.id.436	rs7568525	A	G	0.096	0.017	2.15e-09
genus.Bifidobacterium.id.436	rs4954216	A	G	0.097	0.017	2.15e-09
genus.Bifidobacterium.id.436	rs10167901	T	C	0.097	0.017	2.14e-09
genus.Bifidobacterium.id.436	rs10208624	T	C	0.096	0.017	2.03e-09
genus.Bifidobacterium.id.436	rs13389481	A	C	0.099	0.017	1.88e-09
genus.Bifidobacterium.id.436	rs4953945	G	C	0.099	0.017	1.61e-09
genus.Bifidobacterium.id.436	rs3820794	C	T	0.085	0.014	1.49e-09
genus.Bifidobacterium.id.436	rs925966	C	G	0.079	0.013	1.45e-09
genus.Bifidobacterium.id.436	rs10193348	G	A	0.097	0.017	1.36e-09
genus.Bifidobacterium.id.436	rs2874739	T	C	0.097	0.017	1.32e-09
genus.Bifidobacterium.id.436	rs4346445	C	A	0.097	0.017	1.32e-09
genus.Bifidobacterium.id.436	rs2278544	A	G	0.085	0.014	1.23e-09
genus.Bifidobacterium.id.436	rs12328663	C	T	0.098	0.017	9.93e-10
genus.Bifidobacterium.id.436	rs12616520	A	T	0.086	0.014	9.38e-10
genus.Bifidobacterium.id.436	rs6747073	C	T	0.082	0.013	9.04e-10
genus.Bifidobacterium.id.436	rs1030764	C	T	0.086	0.014	8.26e-10
genus.Bifidobacterium.id.436	rs6704561	T	C	0.081	0.013	7.9e-10
genus.Bifidobacterium.id.436	rs2304599	C	G	0.087	0.014	6.29e-10
genus.Bifidobacterium.id.436	rs998451	G	A	0.073	0.012	6.17e-10
genus.Bifidobacterium.id.436	rs9287442	A	G	0.086	0.014	5.92e-10
genus.Bifidobacterium.id.436	rs2016636	A	G	0.083	0.013	5.45e-10
genus.Bifidobacterium.id.436	rs10188066	G	A	0.087	0.014	5.21e-10
genus.Bifidobacterium.id.436	rs6760329	A	G	0.087	0.014	5.08e-10
genus.Bifidobacterium.id.436	rs10928545	A	G	0.087	0.014	4.26e-10
genus.Bifidobacterium.id.436	rs6714750	G	A	0.085	0.013	3.86e-10
genus.Bifidobacterium.id.436	rs1374329	G	A	0.086	0.014	3.44e-10
genus.Bifidobacterium.id.436	rs935613	T	C	0.084	0.013	3.02e-10
genus.Bifidobacterium.id.436	rs62160860	C	G	0.113	0.018	2.18e-10
genus.Bifidobacterium.id.436	rs1530559	G	A	0.076	0.012	2.11e-10
genus.Bifidobacterium.id.436	rs10187402	G	C	0.085	0.013	1.76e-10
genus.Bifidobacterium.id.436	rs2680880	A	T	0.08	0.012	1.69e-10
genus.Bifidobacterium.id.436	rs2278683	C	A	0.113	0.018	1.48e-10
genus.Bifidobacterium.id.436	rs4954551	A	G	0.113	0.018	1.48e-10
genus.Bifidobacterium.id.436	rs1375132	G	A	0.086	0.013	1.4e-10
genus.Bifidobacterium.id.436	rs6738563	T	G	0.076	0.012	1.12e-10
genus.Bifidobacterium.id.436	rs7587285	C	T	0.113	0.018	1.11e-10
genus.Bifidobacterium.id.436	rs1869829	G	A	0.086	0.013	9.6e-11
genus.Bifidobacterium.id.436	rs6723108	T	G	0.077	0.012	8.12e-11
genus.Bifidobacterium.id.436	rs11893318	C	T	0.115	0.018	6.54e-11
genus.Bifidobacterium.id.436	rs2322659	T	C	0.09	0.013	4.47e-11
genus.Bifidobacterium.id.436	rs13413639	A	C	0.089	0.013	4.36e-11
genus.Bifidobacterium.id.436	rs12619365	T	C	0.09	0.013	3.77e-11
genus.Bifidobacterium.id.436	rs10192827	G	A	0.09	0.013	3.74e-11
genus.Bifidobacterium.id.436	rs7581382	C	T	-0.091	0.015	3.03e-11
genus.Bifidobacterium.id.436	rs4954276	G	A	0.09	0.013	2.98e-11
genus.Bifidobacterium.id.436	rs4954279	A	G	0.09	0.013	2.84e-11
genus.Bifidobacterium.id.436	rs7608045	C	T	0.09	0.013	2.42e-11
genus.Bifidobacterium.id.436	rs1979033	A	G	0.078	0.012	2.4e-11
genus.Bifidobacterium.id.436	rs12469709	C	T	0.091	0.013	2.24e-11
genus.Bifidobacterium.id.436	rs10928542	A	G	0.09	0.013	2.1e-11
genus.Bifidobacterium.id.436	rs12994270	T	A	0.091	0.013	2.01e-11
genus.Bifidobacterium.id.436	rs656326	C	A	0.091	0.013	1.94e-11
genus.Bifidobacterium.id.436	rs6715856	C	T	0.091	0.013	1.83e-11
genus.Bifidobacterium.id.436	rs10173394	C	T	0.092	0.013	1.78e-11
genus.Bifidobacterium.id.436	rs313522	A	T	0.091	0.013	1.59e-11
genus.Bifidobacterium.id.436	rs3213889	A	G	0.092	0.013	1.58e-11
genus.Bifidobacterium.id.436	rs313523	A	G	0.091	0.013	1.54e-11
genus.Bifidobacterium.id.436	rs1470457	G	A	0.092	0.013	1.53e-11
genus.Bifidobacterium.id.436	rs6755383	T	C	0.091	0.013	1.49e-11
genus.Bifidobacterium.id.436	rs11679508	A	T	0.092	0.013	1.4e-11
genus.Bifidobacterium.id.436	rs2034276	T	A	0.091	0.013	1.39e-11
genus.Bifidobacterium.id.436	rs4954280	G	A	0.091	0.013	1.38e-11
genus.Bifidobacterium.id.436	rs6720287	G	A	0.091	0.013	1.36e-11
genus.Bifidobacterium.id.436	rs1446584	G	A	0.091	0.013	1.35e-11
genus.Bifidobacterium.id.436	rs12998387	A	G	0.092	0.013	1.22e-11
genus.Bifidobacterium.id.436	rs10202489	G	A	0.092	0.013	1.22e-11
genus.Bifidobacterium.id.436	rs313517	G	A	0.092	0.013	1.19e-11
genus.Bifidobacterium.id.436	rs932206	C	T	0.083	0.012	1.18e-11
genus.Bifidobacterium.id.436	rs1438307	G	T	0.092	0.013	1.17e-11
genus.Bifidobacterium.id.436	rs13412397	G	A	0.092	0.013	1.03e-11
genus.Bifidobacterium.id.436	rs313524	T	C	0.092	0.013	1.03e-11
genus.Bifidobacterium.id.436	rs10195620	A	T	0.093	0.013	1.03e-11
genus.Bifidobacterium.id.436	rs28453840	G	A	0.093	0.013	9.95e-12
genus.Bifidobacterium.id.436	rs7355359	C	T	0.092	0.013	9.81e-12
genus.Bifidobacterium.id.436	rs71348715	G	T	0.093	0.013	9.3e-12
genus.Bifidobacterium.id.436	rs313518	T	C	0.092	0.013	8.83e-12
genus.Bifidobacterium.id.436	rs11684545	G	T	0.093	0.013	8.79e-12
genus.Bifidobacterium.id.436	rs1438304	A	G	0.093	0.013	8.41e-12
genus.Bifidobacterium.id.436	rs6430589	G	C	0.093	0.013	8.22e-12
genus.Bifidobacterium.id.436	rs10928546	C	T	0.093	0.013	7.97e-12
genus.Bifidobacterium.id.436	rs12998016	C	T	0.093	0.013	7.3e-12
genus.Bifidobacterium.id.436	rs313528	A	G	0.093	0.013	7.01e-12
genus.Bifidobacterium.id.436	rs313526	T	C	0.093	0.013	6.94e-12
genus.Bifidobacterium.id.436	rs313519	C	A	0.093	0.013	6.68e-12
genus.Bifidobacterium.id.436	rs1011361	G	A	0.093	0.013	6.57e-12
genus.Bifidobacterium.id.436	rs71348714	G	A	0.093	0.013	6.39e-12
genus.Bifidobacterium.id.436	rs1438305	C	G	0.093	0.013	6.39e-12
genus.Bifidobacterium.id.436	rs2082729	C	T	0.094	0.013	5.73e-12
genus.Bifidobacterium.id.436	rs11679933	G	T	0.089	0.013	4.8e-12
genus.Bifidobacterium.id.436	rs3739020	G	T	0.095	0.013	3.84e-12
genus.Bifidobacterium.id.436	rs748841	C	T	0.094	0.013	2.11e-12
genus.Bifidobacterium.id.436	rs2164210	T	C	0.094	0.013	1.9e-12
genus.Bifidobacterium.id.436	rs11693502	C	T	0.09	0.013	1.71e-12
genus.Bifidobacterium.id.436	rs2322660	C	T	0.094	0.013	1.6e-12
genus.Bifidobacterium.id.436	rs6742283	A	G	0.095	0.013	1.5e-12
genus.Bifidobacterium.id.436	rs12988076	C	A	0.095	0.013	1.47e-12
genus.Bifidobacterium.id.436	rs17261772	C	T	0.096	0.013	1.25e-12
genus.Bifidobacterium.id.436	rs745500	G	A	0.095	0.013	1.16e-12
genus.Bifidobacterium.id.436	rs892715	T	C	0.095	0.013	1.08e-12
genus.Bifidobacterium.id.436	rs6719488	G	T	0.095	0.013	1.04e-12
genus.Bifidobacterium.id.436	rs3769005	C	G	0.095	0.013	9.71e-13
genus.Bifidobacterium.id.436	rs2011946	C	A	0.092	0.013	5.6e-13
genus.Bifidobacterium.id.436	rs3754686	T	C	0.096	0.013	5.3e-13
genus.Bifidobacterium.id.436	rs12620033	C	G	0.097	0.013	3.36e-13
genus.Bifidobacterium.id.436	rs749873	C	T	0.093	0.012	3.09e-13
genus.Bifidobacterium.id.436	rs2236783	G	A	0.098	0.013	2.16e-13
genus.Bifidobacterium.id.436	rs12475139	A	T	0.097	0.013	1.33e-13
genus.Bifidobacterium.id.436	rs4988183	C	T	0.101	0.013	8.17e-14
genus.Bifidobacterium.id.436	rs4954490	G	A	0.1	0.013	8.13e-14
genus.Bifidobacterium.id.436	rs309149	T	C	0.102	0.013	4.14e-14
genus.Bifidobacterium.id.436	rs309137	C	T	0.1	0.013	4.04e-14
genus.Bifidobacterium.id.436	rs11681248	C	T	0.096	0.012	3.09e-14
genus.Bifidobacterium.id.436	rs309164	C	T	0.103	0.013	1.85e-14
genus.Bifidobacterium.id.436	rs1561277	A	C	0.1	0.013	1.6e-14
genus.Bifidobacterium.id.436	rs309125	T	C	0.102	0.013	1.11e-14
genus.Bifidobacterium.id.436	rs6716536	T	C	0.101	0.013	7.72e-15
genus.Bifidobacterium.id.436	rs632632	C	T	0.103	0.013	6.21e-15
genus.Bifidobacterium.id.436	rs12615624	G	A	0.105	0.013	5.81e-15
genus.Bifidobacterium.id.436	rs6759321	T	G	0.102	0.013	4.6e-15
genus.Bifidobacterium.id.436	rs309180	G	A	0.105	0.013	3.11e-15
genus.Bifidobacterium.id.436	rs309134	A	G	0.107	0.013	1.32e-15
genus.Bifidobacterium.id.436	rs218174	G	A	0.106	0.013	1.06e-15
genus.Bifidobacterium.id.436	rs13023281	C	T	-0.104	0.013	7.23e-16
genus.Bifidobacterium.id.436	rs309168	T	C	0.107	0.013	6.85e-16
genus.Bifidobacterium.id.436	rs309160	T	C	0.108	0.013	3.68e-16
genus.Bifidobacterium.id.436	rs13404551	C	T	0.11	0.013	6.82e-17
genus.Bifidobacterium.id.436	rs687670	C	T	0.111	0.013	2.6e-17
genus.Bifidobacterium.id.436	rs36084664	G	A	-0.111	0.014	7.39e-18
genus.Bifidobacterium.id.436	rs1446585	G	A	0.114	0.013	1.94e-18
genus.Bifidobacterium.id.436	rs12465802	A	G	0.112	0.013	1.73e-18
genus.Bifidobacterium.id.436	rs6730157	G	A	0.111	0.013	1.72e-18
genus.Bifidobacterium.id.436	rs1375131	C	T	0.112	0.013	1.02e-18
genus.Bifidobacterium.id.436	rs7570971	A	C	0.113	0.013	2.01e-19
genus.Bifidobacterium.id.436	rs6754311	C	T	0.117	0.013	6.96e-20
genus.Bifidobacterium.id.436	rs4988235	G	A	0.119	0.013	2.49e-20
genus.Bifidobacterium.id.436	rs182549	C	T	0.12	0.013	1.28e-20
genus.Bilophila.id.3170	rs2713348	A	G	0.061	0.014	9.91e-06
genus.Bilophila.id.3170	rs10974873	C	T	0.066	0.015	9.55e-06
genus.Bilophila.id.3170	rs1969927	G	A	0.056	0.013	9.07e-06
genus.Bilophila.id.3170	rs9899990	A	G	-0.103	0.023	9.07e-06
genus.Bilophila.id.3170	rs1261690	T	C	-0.07	0.016	9.03e-06
genus.Bilophila.id.3170	rs1241179	A	G	-0.071	0.016	8.75e-06
genus.Bilophila.id.3170	rs3862170	G	A	0.074	0.017	8.67e-06
genus.Bilophila.id.3170	rs2713349	A	T	0.062	0.014	8.63e-06
genus.Bilophila.id.3170	rs60178956	G	A	-0.062	0.014	8.06e-06
genus.Bilophila.id.3170	rs1763359	C	T	-0.071	0.016	7.98e-06
genus.Bilophila.id.3170	rs1676510	A	G	-0.071	0.016	7.86e-06
genus.Bilophila.id.3170	rs59441360	C	A	0.074	0.017	7.74e-06
genus.Bilophila.id.3170	rs11069458	T	C	-0.068	0.016	7.72e-06
genus.Bilophila.id.3170	rs11081071	C	T	0.075	0.017	7.63e-06
genus.Bilophila.id.3170	rs1917709	A	T	0.119	0.027	7.37e-06
genus.Bilophila.id.3170	rs4798126	G	A	0.073	0.017	7.15e-06
genus.Bilophila.id.3170	rs10230993	C	T	0.063	0.014	6.83e-06
genus.Bilophila.id.3170	rs1263061	A	G	-0.072	0.016	6.53e-06
genus.Bilophila.id.3170	rs10954637	G	T	0.063	0.014	6.42e-06
genus.Bilophila.id.3170	rs2728491	G	T	-0.063	0.014	6.33e-06
genus.Bilophila.id.3170	rs72676854	T	C	0.123	0.027	5.62e-06
genus.Bilophila.id.3170	rs8013541	A	T	-0.057	0.013	5.48e-06
genus.Bilophila.id.3170	rs542415	T	C	-0.061	0.013	4.71e-06
genus.Bilophila.id.3170	rs4506138	T	C	0.064	0.014	4.54e-06
genus.Bilophila.id.3170	rs45577639	A	G	0.069	0.015	4.25e-06
genus.Bilophila.id.3170	rs1241171	G	A	-0.069	0.015	4.24e-06
genus.Bilophila.id.3170	rs10954636	G	C	0.064	0.014	4.09e-06
genus.Bilophila.id.3170	rs3818204	A	G	0.078	0.017	3.64e-06
genus.Bilophila.id.3170	rs6793291	C	A	0.113	0.024	3.11e-06
genus.Bilophila.id.3170	rs10758666	T	G	0.082	0.017	2.22e-06
genus.Bilophila.id.3170	rs1327489	C	T	0.081	0.017	1.9e-06
genus.Bilophila.id.3170	rs3827020	C	T	0.077	0.016	1.79e-06
genus.Bilophila.id.3170	rs7802841	C	A	0.067	0.014	1.77e-06
genus.Bilophila.id.3170	rs1571225	C	T	0.083	0.017	1.12e-06
genus.Bilophila.id.3170	rs116261629	G	C	0.128	0.026	8.62e-07
genus.Blautia.id.1992	rs117001700	T	C	0.196	0.044	8.84e-06
genus.Blautia.id.1992	rs16892041	T	C	-0.062	0.014	8.82e-06
genus.Blautia.id.1992	rs67402703	A	G	0.054	0.012	8.66e-06
genus.Blautia.id.1992	rs2917871	G	C	0.049	0.011	8.47e-06
genus.Blautia.id.1992	rs12668576	A	C	0.055	0.012	8.46e-06
genus.Blautia.id.1992	rs17147246	G	C	0.054	0.012	8.4e-06
genus.Blautia.id.1992	rs2017197	G	C	0.115	0.025	8.26e-06
genus.Blautia.id.1992	rs3005519	G	A	0.049	0.011	8.25e-06
genus.Blautia.id.1992	rs1529992	G	T	0.049	0.011	8.12e-06
genus.Blautia.id.1992	rs683119	T	G	-0.058	0.013	7.46e-06
genus.Blautia.id.1992	rs67645219	C	T	0.056	0.012	7.17e-06
genus.Blautia.id.1992	rs2788271	T	G	-0.058	0.013	7.16e-06
genus.Blautia.id.1992	rs113271346	C	T	0.078	0.017	6.85e-06
genus.Blautia.id.1992	rs67597570	C	T	0.055	0.012	6.23e-06
genus.Blautia.id.1992	rs3005511	A	G	0.05	0.011	6.19e-06
genus.Blautia.id.1992	rs112309597	T	A	0.056	0.012	6.1e-06
genus.Blautia.id.1992	rs67313756	C	G	0.053	0.012	6.07e-06
genus.Blautia.id.1992	rs12669850	A	C	0.055	0.012	5.85e-06
genus.Blautia.id.1992	rs55821618	A	G	0.055	0.012	5.85e-06
genus.Blautia.id.1992	rs13330279	G	A	0.118	0.025	5.38e-06
genus.Blautia.id.1992	rs115043014	G	A	-0.207	0.044	5.19e-06
genus.Blautia.id.1992	rs4926264	T	C	0.083	0.018	5.1e-06
genus.Blautia.id.1992	rs682885	A	G	-0.049	0.011	4.49e-06
genus.Blautia.id.1992	rs7860714	A	G	-0.05	0.011	4.09e-06
genus.Blautia.id.1992	rs73219072	C	T	0.057	0.012	4.05e-06
genus.Blautia.id.1992	rs66498553	G	A	0.057	0.012	3.15e-06
genus.Blautia.id.1992	rs67619974	G	A	0.058	0.012	2.67e-06
genus.Blautia.id.1992	rs28609389	C	T	0.056	0.012	2.65e-06
genus.Blautia.id.1992	rs66932009	A	G	0.059	0.012	2.08e-06
genus.Blautia.id.1992	rs66876068	G	A	0.059	0.012	1.92e-06
genus.Blautia.id.1992	rs72607721	A	C	0.059	0.012	1.86e-06
genus.Blautia.id.1992	rs66908300	T	C	0.058	0.012	1.76e-06
genus.Blautia.id.1992	rs72973581	A	G	0.125	0.027	1.74e-06
genus.Blautia.id.1992	rs66699833	A	G	0.059	0.012	1.73e-06
genus.Blautia.id.1992	rs72607722	A	G	0.06	0.012	1.56e-06
genus.Blautia.id.1992	rs12670293	A	G	0.06	0.012	1.5e-06
genus.Blautia.id.1992	rs55798850	G	A	0.06	0.012	1.47e-06
genus.Blautia.id.1992	rs12453000	C	T	0.063	0.013	1.26e-06
genus.Blautia.id.1992	rs11149971	C	T	0.118	0.023	1.04e-06
genus.Blautia.id.1992	rs67794373	C	T	0.06	0.012	1e-06
genus.Butyricicoccus.id.2055	rs10174174	C	T	0.055	0.012	9.91e-06
genus.Butyricicoccus.id.2055	rs7593240	A	G	0.055	0.012	9.84e-06
genus.Butyricicoccus.id.2055	rs12034718	A	G	0.07	0.016	9.58e-06
genus.Butyricicoccus.id.2055	rs4129082	C	G	0.055	0.012	9.18e-06
genus.Butyricicoccus.id.2055	rs2390280	A	G	0.08	0.018	8.65e-06
genus.Butyricicoccus.id.2055	rs10084203	A	G	0.055	0.012	8.59e-06
genus.Butyricicoccus.id.2055	rs7320057	G	A	0.08	0.018	7.99e-06
genus.Butyricicoccus.id.2055	rs4962426	G	T	0.061	0.014	7.38e-06
genus.Butyricicoccus.id.2055	rs75238760	T	A	0.062	0.014	6.8e-06
genus.Butyricicoccus.id.2055	rs141519424	G	A	0.075	0.017	6.67e-06
genus.Butyricicoccus.id.2055	rs62478070	T	G	0.224	0.049	5.94e-06
genus.Butyricicoccus.id.2055	rs12585793	T	C	-0.262	0.056	5.79e-06
genus.Butyricicoccus.id.2055	rs7322368	T	C	0.082	0.018	5.52e-06
genus.Butyricicoccus.id.2055	rs16831418	T	G	0.077	0.017	4.75e-06
genus.Butyricicoccus.id.2055	rs60131947	T	C	0.077	0.017	4.38e-06
genus.Butyricicoccus.id.2055	rs4380522	C	T	-0.05	0.011	4.26e-06
genus.Butyricicoccus.id.2055	rs2017189	G	T	-0.051	0.011	3.87e-06
genus.Butyricicoccus.id.2055	rs56221232	T	C	0.083	0.017	7.62e-07
genus.Butyricimonas.id.945	rs2591757	G	C	0.063	0.014	9.87e-06
genus.Butyricimonas.id.945	rs113040517	G	C	-0.07	0.016	9.68e-06
genus.Butyricimonas.id.945	rs77723681	T	C	-0.143	0.033	9.6e-06
genus.Butyricimonas.id.945	rs56093015	C	T	0.066	0.015	9.48e-06
genus.Butyricimonas.id.945	rs72814526	G	A	0.066	0.015	9.43e-06
genus.Butyricimonas.id.945	rs1485997	G	A	0.062	0.014	8.85e-06
genus.Butyricimonas.id.945	rs2591801	G	A	0.063	0.014	8.81e-06
genus.Butyricimonas.id.945	rs2924725	T	C	0.068	0.015	8.42e-06
genus.Butyricimonas.id.945	rs72814525	A	G	0.066	0.015	8.25e-06
genus.Butyricimonas.id.945	rs605188	T	C	0.062	0.014	8.24e-06
genus.Butyricimonas.id.945	rs1900181	A	T	0.064	0.014	8.21e-06
genus.Butyricimonas.id.945	rs326049	C	G	0.076	0.017	8.19e-06
genus.Butyricimonas.id.945	rs67694451	A	G	-0.086	0.02	7.7e-06
genus.Butyricimonas.id.945	rs1701950	G	C	-0.105	0.024	7.68e-06
genus.Butyricimonas.id.945	rs9981005	A	G	-0.117	0.026	6.9e-06
genus.Butyricimonas.id.945	rs2114713	G	T	0.063	0.014	6.88e-06
genus.Butyricimonas.id.945	rs1466576	C	T	0.063	0.014	6.74e-06
genus.Butyricimonas.id.945	rs4747116	C	T	0.064	0.014	6.73e-06
genus.Butyricimonas.id.945	rs12304031	G	A	-0.086	0.02	6.7e-06
genus.Butyricimonas.id.945	rs11228830	A	G	0.135	0.03	6.55e-06
genus.Butyricimonas.id.945	rs12458763	A	C	0.122	0.027	6.37e-06
genus.Butyricimonas.id.945	rs929839	T	G	0.112	0.025	6.16e-06
genus.Butyricimonas.id.945	rs7093802	C	G	0.063	0.014	5.94e-06
genus.Butyricimonas.id.945	rs1872571	T	C	0.064	0.014	5.92e-06
genus.Butyricimonas.id.945	rs2924726	A	G	0.067	0.015	5.9e-06
genus.Butyricimonas.id.945	rs11738176	A	C	0.065	0.015	5.43e-06
genus.Butyricimonas.id.945	rs270727	G	C	-0.069	0.015	5.38e-06
genus.Butyricimonas.id.945	rs10823645	T	G	0.064	0.014	5.28e-06
genus.Butyricimonas.id.945	rs71428626	G	T	-0.133	0.029	4.8e-06
genus.Butyricimonas.id.945	rs1862649	G	A	0.113	0.025	4.76e-06
genus.Butyricimonas.id.945	rs9657374	C	T	0.068	0.015	4.5e-06
genus.Butyricimonas.id.945	rs868015	A	G	0.066	0.014	4.11e-06
genus.Butyricimonas.id.945	rs78453362	A	G	-0.149	0.033	4.06e-06
genus.Butyricimonas.id.945	rs12769722	T	C	0.065	0.014	4.03e-06
genus.Butyricimonas.id.945	rs2591802	A	C	0.066	0.015	4.01e-06
genus.Butyricimonas.id.945	rs62130338	G	A	-0.073	0.016	3.9e-06
genus.Butyricimonas.id.945	rs1338636	T	C	0.065	0.014	3.83e-06
genus.Butyricimonas.id.945	rs1338635	A	G	0.066	0.014	3.51e-06
genus.Butyricimonas.id.945	rs11595369	T	C	0.066	0.014	3.48e-06
genus.Butyricimonas.id.945	rs11748099	T	C	0.067	0.015	3.11e-06
genus.Butyricimonas.id.945	rs2591754	T	A	0.067	0.015	3.02e-06
genus.Butyricimonas.id.945	rs1982775	T	C	0.066	0.014	2.91e-06
genus.Butyricimonas.id.945	rs4747117	T	G	0.066	0.014	2.86e-06
genus.Butyricimonas.id.945	rs2591756	T	A	0.067	0.015	2.86e-06
genus.Butyricimonas.id.945	rs1416263	T	G	0.067	0.014	2.47e-06
genus.Butyricimonas.id.945	rs1038524	A	G	0.067	0.014	2.44e-06
genus.Butyricimonas.id.945	rs1466575	T	C	0.066	0.014	2.31e-06
genus.Butyricimonas.id.945	rs782080	T	A	0.065	0.014	2.23e-06
genus.Butyricimonas.id.945	rs11908936	G	A	-0.126	0.026	2.09e-06
genus.Butyricimonas.id.945	rs1466574	T	G	0.067	0.014	2e-06
genus.Butyricimonas.id.945	rs867047	T	G	0.067	0.014	1.96e-06
genus.Butyricimonas.id.945	rs251174	T	C	0.069	0.015	1.75e-06
genus.Butyricimonas.id.945	rs2205439	G	A	-0.132	0.027	1.58e-06
genus.Butyricimonas.id.945	rs4746071	T	C	0.068	0.014	1.19e-06
genus.Butyricimonas.id.945	rs2823125	G	A	-0.136	0.027	9.77e-07
genus.Butyricimonas.id.945	rs7083431	A	C	0.07	0.014	8.85e-07
genus.Butyricimonas.id.945	rs138323763	G	A	-0.136	0.027	8.68e-07
genus.Butyricimonas.id.945	rs78496505	T	C	-0.087	0.017	8.6e-07
genus.Butyricimonas.id.945	rs2642760	G	C	0.071	0.015	8.58e-07
genus.Butyricimonas.id.945	rs62390301	T	C	-0.087	0.017	7.42e-07
genus.Butyricimonas.id.945	rs8127278	G	A	-0.138	0.027	5.67e-07
genus.Butyricimonas.id.945	rs17002267	G	C	-0.141	0.027	5.01e-07
genus.Butyricimonas.id.945	rs111284490	T	C	-0.144	0.027	1.77e-07
genus.Butyricimonas.id.945	rs113054641	G	A	-0.145	0.027	1.74e-07
genus.Butyrivibrio.id.1993	rs11658561	C	T	0.118	0.027	1e-05
genus.Butyrivibrio.id.1993	rs34435489	C	T	-0.107	0.024	9.96e-06
genus.Butyrivibrio.id.1993	rs56827	C	T	-0.107	0.024	9.89e-06
genus.Butyrivibrio.id.1993	rs1970323	C	T	0.114	0.026	9.88e-06
genus.Butyrivibrio.id.1993	rs7222581	G	A	0.118	0.027	9.77e-06
genus.Butyrivibrio.id.1993	rs6702967	C	T	0.176	0.039	9.74e-06
genus.Butyrivibrio.id.1993	rs8079738	C	T	0.119	0.027	9.23e-06
genus.Butyrivibrio.id.1993	rs36073314	G	A	0.176	0.039	8.96e-06
genus.Butyrivibrio.id.1993	rs16934069	T	C	-0.134	0.03	8.86e-06
genus.Butyrivibrio.id.1993	rs6429094	G	A	0.171	0.038	8.79e-06
genus.Butyrivibrio.id.1993	rs9907578	C	A	0.115	0.026	8.77e-06
genus.Butyrivibrio.id.1993	rs12087848	T	C	0.176	0.039	8.72e-06
genus.Butyrivibrio.id.1993	rs68014746	A	G	0.114	0.026	8.63e-06
genus.Butyrivibrio.id.1993	rs17163231	G	A	0.138	0.031	8.56e-06
genus.Butyrivibrio.id.1993	rs3844555	T	C	0.137	0.031	8.51e-06
genus.Butyrivibrio.id.1993	rs465782	A	G	-0.118	0.026	8.35e-06
genus.Butyrivibrio.id.1993	rs34115873	A	G	0.114	0.026	8.31e-06
genus.Butyrivibrio.id.1993	rs7527753	T	C	0.169	0.037	8.19e-06
genus.Butyrivibrio.id.1993	rs4928024	A	G	-0.175	0.039	8.19e-06
genus.Butyrivibrio.id.1993	rs2310984	G	A	0.114	0.026	8.19e-06
genus.Butyrivibrio.id.1993	rs4627235	A	G	-0.126	0.028	8.1e-06
genus.Butyrivibrio.id.1993	rs9370258	T	G	0.119	0.027	8.07e-06
genus.Butyrivibrio.id.1993	rs7537	A	T	0.179	0.04	8.03e-06
genus.Butyrivibrio.id.1993	rs1007475	G	T	0.118	0.026	7.92e-06
genus.Butyrivibrio.id.1993	rs28846706	A	G	0.176	0.039	7.87e-06
genus.Butyrivibrio.id.1993	rs1989574	T	C	-0.108	0.024	7.42e-06
genus.Butyrivibrio.id.1993	rs1970324	G	A	0.115	0.026	7.39e-06
genus.Butyrivibrio.id.1993	rs8068101	C	T	0.114	0.026	7.3e-06
genus.Butyrivibrio.id.1993	rs6587085	G	C	0.115	0.026	7.26e-06
genus.Butyrivibrio.id.1993	rs240993	T	C	-0.119	0.026	7.21e-06
genus.Butyrivibrio.id.1993	rs8073494	G	A	0.115	0.026	7.12e-06
genus.Butyrivibrio.id.1993	rs10457240	G	A	-0.109	0.024	7.02e-06
genus.Butyrivibrio.id.1993	rs9579032	G	A	-0.117	0.026	6.89e-06
genus.Butyrivibrio.id.1993	rs142855850	A	G	0.205	0.046	6.86e-06
genus.Butyrivibrio.id.1993	rs10070855	C	G	0.14	0.031	6.74e-06
genus.Butyrivibrio.id.1993	rs240991	C	G	-0.119	0.026	6.7e-06
genus.Butyrivibrio.id.1993	rs77356209	T	C	0.217	0.048	6.66e-06
genus.Butyrivibrio.id.1993	rs1002475	T	C	-0.109	0.024	6.66e-06
genus.Butyrivibrio.id.1993	rs486484	A	G	-0.108	0.024	6.61e-06
genus.Butyrivibrio.id.1993	rs12745648	G	A	0.17	0.037	6.48e-06
genus.Butyrivibrio.id.1993	rs8064233	C	T	0.115	0.026	6.43e-06
genus.Butyrivibrio.id.1993	rs11768123	C	T	0.162	0.035	6.38e-06
genus.Butyrivibrio.id.1993	rs240954	G	A	-0.11	0.024	6.35e-06
genus.Butyrivibrio.id.1993	rs9899333	C	T	0.116	0.026	6.26e-06
genus.Butyrivibrio.id.1993	rs17539197	C	G	-0.109	0.024	5.94e-06
genus.Butyrivibrio.id.1993	rs240974	C	T	-0.11	0.024	5.87e-06
genus.Butyrivibrio.id.1993	rs11584386	G	A	0.172	0.037	5.8e-06
genus.Butyrivibrio.id.1993	rs12529158	A	G	-0.11	0.024	5.77e-06
genus.Butyrivibrio.id.1993	rs6661508	A	G	0.171	0.037	5.66e-06
genus.Butyrivibrio.id.1993	rs8074123	T	G	0.116	0.026	5.65e-06
genus.Butyrivibrio.id.1993	rs9349693	A	G	0.118	0.026	5.55e-06
genus.Butyrivibrio.id.1993	rs17163238	G	A	0.141	0.031	5.51e-06
genus.Butyrivibrio.id.1993	rs12937276	T	C	0.117	0.026	5.31e-06
genus.Butyrivibrio.id.1993	rs10457241	A	G	-0.11	0.024	5.26e-06
genus.Butyrivibrio.id.1993	rs12094865	A	G	0.171	0.037	5.12e-06
genus.Butyrivibrio.id.1993	rs72759722	T	C	0.172	0.037	5.03e-06
genus.Butyrivibrio.id.1993	rs6704046	A	G	0.172	0.037	5.02e-06
genus.Butyrivibrio.id.1993	rs8070756	C	T	0.121	0.027	4.98e-06
genus.Butyrivibrio.id.1993	rs11577669	A	T	0.172	0.037	4.94e-06
genus.Butyrivibrio.id.1993	rs10925630	T	A	0.172	0.037	4.94e-06
genus.Butyrivibrio.id.1993	rs11153290	T	C	-0.11	0.024	4.89e-06
genus.Butyrivibrio.id.1993	rs28375463	T	C	0.122	0.027	4.78e-06
genus.Butyrivibrio.id.1993	rs12726892	T	C	0.179	0.039	4.77e-06
genus.Butyrivibrio.id.1993	rs406774	T	C	-0.121	0.026	4.56e-06
genus.Butyrivibrio.id.1993	rs75299367	C	T	-0.203	0.044	4.51e-06
genus.Butyrivibrio.id.1993	rs11579933	A	C	0.179	0.039	4.39e-06
genus.Butyrivibrio.id.1993	rs12079328	T	A	0.174	0.037	4.37e-06
genus.Butyrivibrio.id.1993	rs12190634	A	G	-0.111	0.024	4.36e-06
genus.Butyrivibrio.id.1993	rs463860	T	C	-0.111	0.024	4.35e-06
genus.Butyrivibrio.id.1993	rs3851225	A	G	-0.111	0.024	4.34e-06
genus.Butyrivibrio.id.1993	rs11153291	T	C	-0.111	0.024	4.32e-06
genus.Butyrivibrio.id.1993	rs8074459	G	A	0.118	0.026	4.3e-06
genus.Butyrivibrio.id.1993	rs240994	T	C	-0.112	0.024	4.29e-06
genus.Butyrivibrio.id.1993	rs11153288	T	A	-0.111	0.024	4.27e-06
genus.Butyrivibrio.id.1993	rs11653345	G	A	0.119	0.026	4.26e-06
genus.Butyrivibrio.id.1993	rs455726	G	A	-0.I11	0.024	4.26e-06
genus.Butyrivibrio.id.1993	rs11204311	C	T	0.119	0.026	4.25e-06
genus.Butyrivibrio.id.1993	rs458486	T	C	-0.111	0.024	4.23e-06
genus.Butyrivibrio.id.1993	rs455732	C	T	-0.111	0.024	4.17e-06
genus.Butyrivibrio.id.1993	rs7211005	C	T	0.123	0.027	4.14e-06
genus.Butyrivibrio.id.1993	rs10872068	G	C	-0.111	0.024	4.14e-06
genus.Butyrivibrio.id.1993	rs12744713	G	A	0.174	0.037	3.97e-06
genus.Butyrivibrio.id.1993	rs11153294	T	C	-0.111	0.024	3.92e-06
genus.Butyrivibrio.id.1993	rs12757197	A	G	0.18	0.039	3.84e-06
genus.Butyrivibrio.id.1993	rs11153292	G	A	-0.112	0.024	3.77e-06
genus.Butyrivibrio.id.1993	rs9899961	T	C	0.119	0.026	3.48e-06
genus.Butyrivibrio.id.1993	rs7780509	T	G	0.15	0.032	3.42e-06
genus.Butyrivibrio.id.1993	rs9903225	G	A	0.119	0.026	3.35e-06
genus.Butyrivibrio.id.1993	rs28552674	T	C	0.182	0.039	3.31e-06
genus.Butyrivibrio.id.1993	rs12758637	A	G	0.182	0.039	3.31e-06
genus.Butyrivibrio.id.1993	rs462432	G	A	-0.112	0.024	3.19e-06
genus.Butyrivibrio.id.1993	rs7763512	G	A	0.12	0.025	3.11e-06
genus.Butyrivibrio.id.1993	rs61269242	T	C	-0.113	0.024	3.04e-06
genus.Butyrivibrio.id.1993	rs12745118	A	G	0.176	0.037	3.02e-06
genus.Butyrivibrio.id.1993	rs12938033	C	T	0.119	0.026	3.02e-06
genus.Butyrivibrio.id.1993	rs11657793	T	G	0.12	0.026	2.88e-06
genus.Butyrivibrio.id.1993	rs8075758	A	C	0.121	0.026	2.83e-06
genus.Butyrivibrio.id.1993	rs7451051	G	A	-0.113	0.024	2.8e-06
genus.Butyrivibrio.id.1993	rs4276544	A	G	-0.113	0.024	2.79e-06
genus.Butyrivibrio.id.1993	rs6696235	T	C	0.187	0.039	2.6e-06
genus.Butyrivibrio.id.1993	rs459403	T	C	-0.113	0.024	2.57e-06
genus.Butyrivibrio.id.1993	rs11153293	A	T	-0.113	0.024	2.55e-06
genus.Butyrivibrio.id.1993	rs11756643	C	T	-0.113	0.024	2.55e-06
genus.Butyrivibrio.id.1993	rs8072835	G	A	0.12	0.026	2.54e-06
genus.Butyrivibrio.id.1993	rs12451977	G	C	0.121	0.026	2.54e-06
genus.Butyrivibrio.id.1993	rs74622183	A	G	-0.201	0.043	2.46e-06
genus.Butyrivibrio.id.1993	rs8075922	A	G	0.12	0.026	2.42e-06
genus.Butyrivibrio.id.1993	rs445349	A	G	-0.114	0.024	2.33e-06
genus.Butyrivibrio.id.1993	rs62492398	T	G	0.154	0.032	2.31e-06
genus.Butyrivibrio.id.1993	rs12943847	C	A	0.126	0.027	2.28e-06
genus.Butyrivibrio.id.1993	rs462493	T	C	-0.114	0.024	2.25e-06
genus.Butyrivibrio.id.1993	rs11761679	T	C	0.155	0.032	2.2e-06
genus.Butyrivibrio.id.1993	rs62420437	T	C	-0.114	0.024	2.16e-06
genus.Butyrivibrio.id.1993	rs71640701	A	G	0.187	0.039	2.12e-06
genus.Butyrivibrio.id.1993	rs9581730	C	T	-0.124	0.026	2.12e-06
genus.Butyrivibrio.id.1993	rs9581732	A	G	-0.124	0.026	2.1e-06
genus.Butyrivibrio.id.1993	rs110732	G	T	-0.114	0.024	2.06e-06
genus.Butyrivibrio.id.1993	rs7992720	G	C	-0.124	0.026	2.03e-06
genus.Butyrivibrio.id.1993	rs10456875	A	G	-0.115	0.024	2.03e-06
genus.Butyrivibrio.id.1993	rs9581731	C	T	-0.124	0.026	2.03e-06
genus.Butyrivibrio.id.1993	rs456871	C	T	-0.114	0.024	2.02e-06
genus.Butyrivibrio.id.1993	rs465795	C	T	-0.115	0.024	2.01e-06
genus.Butyrivibrio.id.1993	rs7992015	T	C	-0.124	0.026	2.01e-06
genus.Butyrivibrio.id.1993	rs7990675	T	G	-0.124	0.026	2.01e-06
genus.Butyrivibrio.id.1993	rs9579031	G	A	-0.124	0.026	2e-06
genus.Butyrivibrio.id.1993	rs9581728	T	C	-0.124	0.026	2e-06
genus.Butyrivibrio.id.1993	rs9581727	T	C	-0.124	0.026	1.99e-06
genus.Butyrivibrio.id.1993	rs1374010	T	C	-0.124	0.026	1.97e-06
genus.Butyrivibrio.id.1993	rs9581729	C	T	-0.124	0.026	1.95e-06
genus.Butyrivibrio.id.1993	rs467042	C	T	-0.115	0.024	1.94e-06
genus.Butyrivibrio.id.1993	rs466923	T	C	-0.115	0.024	1.93e-06
genus.Butyrivibrio.id.1993	rs12214380	T	C	-0.115	0.024	1.91e-06
genus.Butyrivibrio.id.1993	rs7997900	C	T	-0.124	0.026	1.87e-06
genus.Butyrivibrio.id.1993	rs455335	A	G	-0.115	0.024	1.86e-06
genus.Butyrivibrio.id.1993	rs7992159	T	C	-0.124	0.026	1.85e-06
genus.Butyrivibrio.id.1993	rs4537857	T	C	-0.125	0.026	1.8e-06
genus.Butyrivibrio.id.1993	rs9901771	T	C	0.123	0.026	1.78e-06
genus.Butyrivibrio.id.1993	rs455247	G	A	-0.115	0.024	1.76e-06
genus.Butyrivibrio.id.1993	rs456569	T	G	-0.115	0.024	1.71e-06
genus.Butyrivibrio.id.1993	rs7412979	C	G	0.187	0.039	1.71e-06
genus.Butyrivibrio.id.1993	rs1623806	T	C	-0.115	0.024	1.68e-06
genus.Butyrivibrio.id.1993	rs463242	G	A	-0.116	0.024	1.61e-06
genus.Butyrivibrio.id.1993	rs463853	C	G	-0.116	0.024	1.56e-06
genus.Butyrivibrio.id.1993	rs16941336	C	T	0.127	0.027	1.53e-06
genus.Butyrivibrio.id.1993	rs464401	G	A	-0.116	0.024	1.5e-06
genus.Butyrivibrio.id.1993	rs463854	C	G	-0.116	0.024	1.42e-06
genus.Butyrivibrio.id.1993	rs9689727	T	C	-0.116	0.024	1.41e-06
genus.Butyrivibrio.id.1993	rs10872067	T	C	-0.117	0.024	1.11e-06
genus.Butyrivibrio.id.1993	rs6913769	G	A	-0.118	0.024	1.06e-06
genus.Butyrivibrio.id.1993	rs6568680	C	T	-0.118	0.024	1e-06
genus.Butyrivibrio.id.1993	rs12211763	A	G	-0.118	0.024	9.24e-07
genus.Butyrivibrio.id.1993	rs7764591	G	C	-0.119	0.024	8.73e-07
genus.Butyrivibrio.id.1993	rs7750792	T	C	-0.119	0.024	8.73e-07
genus.Butyrivibrio.id.1993	rs72723662	C	T	0.224	0.045	7.86e-07
genus.Butyrivibrio.id.1993	rs7752361	A	G	-0.119	0.024	7.69e-07
genus.CandidatusSoleaferrea.id.11350	rs12681352	T	C	-0.088	0.02	9.98e-06
genus.CandidatusSoleaferrea.id.11350	rs12197912	T	C	-0.12	0.028	9.9e-06
genus.CandidatusSoleaferrea.id.11350	rs74214552	G	C	0.102	0.024	9.89e-06
genus.CandidatusSoleaferrea.id.11350	rs12679756	A	G	-0.083	0.019	9.69e-06
genus.CandidatusSoleaferrea.id.11350	rs830149	C	G	0.185	0.04	9.58e-06
genus.CandidatusSoleaferrea.id.11350	rs2193878	T	A	0.228	0.051	9.46e-06
genus.CandidatusSoleaferrea.id.11350	rs12140117	C	A	0.102	0.023	9.41e-06
genus.CandidatusSoleaferrea.id.11350	rs7400877	T	C	-0.095	0.021	9.29e-06
genus.CandidatusSoleaferrea.id.11350	rs6881988	G	C	-0.082	0.018	9.23e-06
genus.CandidatusSoleaferrea.id.11350	rs75263286	C	G	-0.121	0.028	9.22e-06
genus.CandidatusSoleaferrea.id.11350	rs12205053	C	T	-0.12	0.028	9.16e-06
genus.CandidatusSoleaferrea.id.11350	rs12141016	C	T	0.102	0.023	9.13e-06
genus.CandidatusSoleaferrea.id.11350	rs12205061	C	T	-0.12	0.028	8.81e-06
genus.CandidatusSoleaferrea.id.11350	rs11755471	C	T	-0.121	0.028	8.76e-06
genus.CandidatusSoleaferrea.id.11350	rs7759014	G	A	-0.121	0.028	8.54e-06
genus.CandidatusSoleaferrea.id.11350	rs62203853	A	C	0.1	0.022	8.38e-06
genus.CandidatusSoleaferrea.id.11350	rs386526	C	G	0.082	0.018	8.33e-06
genus.CandidatusSoleaferrea.id.11350	rs12206634	A	G	-0.122	0.028	8.25e-06
genus.CandidatusSoleaferrea.id.11350	rs74188131	G	T	0.102	0.024	8.06e-06
genus.CandidatusSoleaferrea.id.11350	rs10457187	A	G	-0.121	0.028	8.05e-06
genus.CandidatusSoleaferrea.id.11350	rs6489992	A	G	-0.084	0.019	7.89e-06
genus.CandidatusSoleaferrea.id.11350	rs11071652	C	G	-0.096	0.021	7.83e-06
genus.CandidatusSoleaferrea.id.11350	rs12198088	T	C	-0.121	0.028	7.75e-06
genus.CandidatusSoleaferrea.id.11350	rs12500231	A	T	0.081	0.018	7.68e-06
genus.CandidatusSoleaferrea.id.11350	rs13269653	G	A	-0.09	0.02	7.67e-06
genus.CandidatusSoleaferrea.id.11350	rs79465564	T	C	-0.121	0.028	7.56e-06
genus.CandidatusSoleaferrea.id.11350	rs12374658	C	T	-0.121	0.028	7.33e-06
genus.CandidatusSoleaferrea.id.11350	rs75942063	A	G	-0.122	0.028	7.1e-06
genus.CandidatusSoleaferrea.id.11350	rs11752532	G	C	-0.122	0.028	6.6e-06
genus.CandidatusSoleaferrea.id.11350	rs117412830	G	A	-0.122	0.028	6.4e-06
genus.CandidatusSoleaferrea.id.11350	rs7767882	A	C	-0.122	0.028	6.35e-06
genus.CandidatusSoleaferrea.id.11350	rs6426133	A	G	0.104	0.023	6.27e-06
genus.CandidatusSoleaferrea.id.11350	rs6568555	G	A	-0.123	0.028	6.16e-06
genus.CandidatusSoleaferrea.id.11350	rs9973954	A	G	0.089	0.02	5.95e-06
genus.CandidatusSoleaferrea.id.11350	rs12374597	G	A	-0.122	0.028	5.87e-06
genus.CandidatusSoleaferrea.id.11350	rs6494306	A	G	-0.097	0.021	5.8e-06
genus.CandidatusSoleaferrea.id.11350	rs36160691	G	A	0.104	0.024	5.73e-06
genus.CandidatusSoleaferrea.id.11350	rs256867	C	G	0.1	0.022	5.63e-06
genus.CandidatusSoleaferrea.id.11350	rs4678258	T	C	0.099	0.022	5.53e-06
genus.CandidatusSoleaferrea.id.11350	rs113393759	T	C	-0.123	0.028	5.48e-06
genus.CandidatusSoleaferrea.id.11350	rs10809135	T	C	0.083	0.018	5.47e-06
genus.CandidatusSoleaferrea.id.11350	rs36155147	C	T	0.105	0.024	5.41e-06
genus.CandidatusSoleaferrea.id.11350	rs7765732	C	A	-0.123	0.028	5.1e-06
genus.CandidatusSoleaferrea.id.11350	rs7766248	T	C	-0.123	0.028	5.07e-06
genus.CandidatusSoleaferrea.id.11350	rs11153159	G	C	-0.128	0.029	4.42e-06
genus.CandidatusSoleaferrea.id.11350	rs10090365	A	G	-0.083	0.018	4.17e-06
genus.CandidatusSoleaferrea.id.11350	rs10108780	A	G	-0.093	0.02	3.64e-06
genus.CandidatusSoleaferrea.id.11350	rs712066	T	C	0.107	0.023	3.22e-06
genus.CandidatusSoleaferrea.id.11350	rs712065	C	T	0.109	0.023	2.91e-06
genus.CandidatusSoleaferrea.id.11350	rs791504	A	T	0.108	0.023	2.64e-06
genus.CandidatusSoleaferrea.id.11350	rs12566578	A	T	0.108	0.023	2.46e-06
genus.CandidatusSoleaferrea.id.11350	rs6665956	A	T	0.11	0.023	2.4e-06
genus.CandidatusSoleaferrea.id.11350	rs1891244	T	A	0.111	0.023	1.72e-06
genus.CandidatusSoleaferrea.id.11350	rs4653589	G	A	0.11	0.023	1.66e-06
genus.CandidatusSoleaferrea.id.11350	rs61825792	T	C	0.112	0.023	1.37e-06
genus.CandidatusSoleaferrea.id.11350	rs4294381	T	C	0.112	0.023	1.37e-06
genus.Catenibacterium.id.2153	rs56327358	A	G	0.126	0.029	9e-06
genus.Catenibacterium.id.2153	rs7795142	T	G	0.127	0.028	8.34e-06
genus.Catenibacterium.id.2153	rs73117447	T	G	0.126	0.028	8.32e-06
genus.Catenibacterium.id.2153	rs212395	T	G	-0.133	0.029	6.69e-06
genus.Catenibacterium.id.2153	rs212388	C	T	-0.116	0.025	5.89e-06
genus.Catenibacterium.id.2153	rs7742829	C	T	0.114	0.025	5.61e-06
genus.Catenibacterium.id.2153	rs629326	G	T	-0.117	0.025	5.45e-06
genus.Catenibacterium.id.2153	rs73128290	A	G	0.13	0.028	4.29e-06
genus.Catenibacterium.id.2153	rs77285108	G	A	-0.162	0.035	3.63e-06
genus.Catenibacterium.id.2153	rs212393	G	A	-0.135	0.029	3.62e-06
genus.Catenibacterium.id.2153	rs12404911	C	T	0.141	0.03	2.8e-06
genus.ChristensenellaceaeR.7group.id.11283	rs7343112	T	C	0.049	0.011	9.99e-06
genus.ChristensenellaceaeR.7group.id.11283	rs2188618	T	A	0.049	0.011	9.83e-06
genus.ChristensenellaceaeR.7group.id.11283	rs11881855	A	G	0.055	0.012	9.82e-06
genus.ChristensenellaceaeR.7group.id.11283	rs12983481	C	T	0.055	0.012	9.79e-06
genus.ChristensenellaceaeR.7group.id.11283	rs62467076	G	A	0.109	0.025	9.47e-06
genus.ChristensenellaceaeR.7group.id.11283	rs79150079	C	A	0.122	0.027	9.42e-06
genus.ChristensenellaceaeR.7group.id.11283	rs16870208	T	C	0.11	0.025	9.14e-06
genus.ChristensenellaceaeR.7group.id.11283	rs62467084	C	T	0.109	0.025	9.1e-06
genus.ChristensenellaceaeR.7group.id.11283	rs62467085	A	C	0.109	0.025	9.1e-06
genus.ChristensenellaceaeR.7group.id.11283	rs17141339	G	A	0.109	0.025	9e-06
genus.ChristensenellaceaeR.7group.id.11283	rs62467082	T	C	0.109	0.025	9e-06
genus.ChristensenellaceaeR.7group.id.11283	rs10425605	C	T	0.049	0.011	8.83e-06
genus.ChristensenellaceaeR.7group.id.11283	rs62190261	A	C	0.096	0.021	8.74e-06
genus.ChristensenellaceaeR.7group.id.11283	rs62467090	G	A	0.109	0.025	8.74e-06
genus.ChristensenellaceaeR.7group.id.11283	rs2188617	C	T	0.049	0.011	8.57e-06
genus.ChristensenellaceaeR.7group.id.11283	rs62467072	T	C	0.11	0.025	8.55e-06
genus.ChristensenellaceaeR.7group.id.11283	rs12374987	T	C	0.11	0.025	8.51e-06
genus.ChristensenellaceaeR.7group.id.11283	rs73952017	C	T	-0.086	0.019	8.46e-06
genus.ChristensenellaceaeR.7group.id.11283	rs62467071	T	C	0.111	0.025	8.33e-06
genus.ChristensenellaceaeR.7group.id.11283	rs4805124	C	G	0.049	0.011	8.27e-06
genus.ChristensenellaceaeR.7group.id.11283	rs10487398	C	T	0.111	0.025	8.06e-06
genus.ChristensenellaceaeR.7group.id.11283	rs17141346	T	C	0.11	0.025	7.58e-06
genus.ChristensenellaceaeR.7group.id.11283	rs62467070	C	T	0.111	0.025	7.34e-06
genus.ChristensenellaceaeR.7group.id.11283	rs60954665	T	G	0.05	0.011	7.13e-06
genus.ChristensenellaceaeR.7group.id.11283	rs62467083	T	C	0.111	0.025	7.09e-06
genus.ChristensenellaceaeR.7group.id.11283	rs10487399	C	T	0.111	0.025	6.68e-06
genus.ChristensenellaceaeR.7group.id.11283	rs62467069	C	T	0.112	0.025	6.57e-06
genus.ChristensenellaceaeR.7group.id.11283	rs10461257	A	G	-0.055	0.012	6.51e-06
genus.ChristensenellaceaeR.7group.id.11283	rs1971264	A	G	0.124	0.027	6.25e-06
genus.ChristensenellaceaeR.7group.id.11283	rs62132810	A	G	-0.083	0.018	5.67e-06
genus.ChristensenellaceaeR.7group.id.11283	rs78521377	C	T	0.125	0.027	5.61e-06
genus.ChristensenellaceaeR.7group.id.11283	rs62468811	A	G	0.13	0.029	5.47e-06
genus.ChristensenellaceaeR.7group.id.11283	rs78024454	T	A	0.112	0.025	4.39e-06
genus.ChristensenellaceaeR.7group.id.11283	rs892686	A	G	0.051	0.011	3.97e-06
genus.ChristensenellaceaeR.7group.id.11283	rs8100274	C	T	0.054	0.012	3.46e-06
genus.ChristensenellaceaeR.7group.id.11283	rs8110494	A	C	0.054	0.012	3.45e-06
genus.ChristensenellaceaeR.7group.id.11283	rs10401160	T	C	0.054	0.012	3.44e-06
genus.ChristensenellaceaeR.7group.id.11283	rs7250370	A	C	0.054	0.012	3.42e-06
genus.ChristensenellaceaeR.7group.id.11283	rs8103090	G	T	0.054	0.012	3.4e-06
genus.ChristensenellaceaeR.7group.id.11283	rs7250563	C	T	0.054	0.012	3.36e-06
genus.ChristensenellaceaeR.7group.id.11283	rs17081797	A	G	-0.09	0.02	3.34e-06
genus.ChristensenellaceaeR.7group.id.11283	rs8111067	G	A	0.054	0.012	3.32e-06
genus.ChristensenellaceaeR.7group.id.11283	rs62467127	C	T	0.114	0.025	3.25e-06
genus.ChristensenellaceaeR.7group.id.11283	rs10412719	T	C	0.054	0.012	3.2e-06
genus.ChristensenellaceaeR.7group.id.11283	rs10412550	T	C	0.054	0.012	2.81e-06
genus.ChristensenellaceaeR.7group.id.11283	rs4419165	T	C	0.054	0.012	2.61e-06
genus.ChristensenellaceaeR.7group.id.11283	rs1812306	A	C	0.054	0.012	2.6e-06
genus.ChristensenellaceaeR.7group.id.11283	rs4413087	A	G	0.054	0.012	2.6e-06
genus.ChristensenellaceaeR.7group.id.11283	rs10426071	A	G	0.054	0.012	2.57e-06
genus.ChristensenellaceaeR.7group.id.11283	rs8182625	A	G	0.054	0.012	2.54e-06
genus.ChristensenellaceaeR.7group.id.11283	rs8107807	C	T	0.055	0.012	2.37e-06
genus.ChristensenellaceaeR.7group.id.11283	rs1812308	C	T	0.055	0.012	2.33e-06
genus.ChristensenellaceaeR.7group.id.11283	rs4805044	A	G	0.055	0.012	2.3e-06
genus.ChristensenellaceaeR.7group.id.11283	rs8106037	G	C	0.055	0.012	2.21e-06
genus.ChristensenellaceaeR.7group.id.11283	rs1107331	G	A	0.055	0.012	2.04e-06
genus.ChristensenellaceaeR.7group.id.11283	rs10420576	C	T	0.055	0.012	1.96e-06
genus.ChristensenellaceaeR.7group.id.11283	rs4805045	C	T	0.055	0.012	1.71e-06
genus.ChristensenellaceaeR.7group.id.11283	rs9304850	G	A	0.056	0.012	1.37e-06
genus.ChristensenellaceaeR.7group.id.11283	rs1812307	A	G	0.057	0.012	1.17e-06
genus.ChristensenellaceaeR.7group.id.11283	rs6510389	A		0.057	0.012	1.04e-06
genus.ChristensenellaceaeR.7group.id.11283	rs10423276	T	C	0.057	0.012	1.02e-06
genus.ChristensenellaceaeR.7group.id.11283	rs8110909	G	A	0.058	0.012	8.75e-07
genus.ChristensenellaceaeR.7group.id.11283	rs999354	T	A	0.058	0.012	7.01e-07
genus.Clostridiuminnocuumgroup.id.14397	rs10506058	A	G	0.1	0.022	8.92e-06
genus.Clostridiuminnocuumgroup.id.14397	rs40656	C	T	0.143	0.031	8.62e-06
genus.Clostridiuminnocuumgroup.id.14397	rs77845139	A	G	-0.115	0.026	8.41e-06
genus.Clostridiuminnocuumgroup.id.14397	rs6577484	G	A	0.16	0.036	8.41e-06
genus.Clostridiuminnocuumgroup.id.14397	rs57004694	C	T	0.144	0.032	8.26e-06
genus.Clostridiuminnocuumgroup.id.14397	rs67260757	C	T	0.145	0.032	7.99e-06
genus.Clostridiuminnocuumgroup.id.14397	rs11662417	G	C	0.145	0.032	7.98e-06
genus.Clostridiuminnocuumgroup.id.14397	rs7235290	A	G	0.147	0.033	7.92e-06
genus.Clostridiuminnocuumgroup.id.14397	rs66960257	C	T	0.145	0.032	7.91e-06
genus.Clostridiuminnocuumgroup.id.14397	rs71564433	T	A	-0.127	0.027	7.8e-06
genus.Clostridiuminnocuumgroup.id.14397	rs75448022	A	G	0.149	0.033	7.57e-06
genus.Clostridiuminnocuumgroup.id.14397	rs4869133	G	A	-0.181	0.041	7.24e-06
genus.Clostridiuminnocuumgroup.id.14397	rs11875989	A	C	0.145	0.032	7.21e-06
genus.Clostridiuminnocuumgroup.id.14397	rs59596655	T	G	0.147	0.033	7e-06
genus.Clostridiuminnocuumgroup.id.14397	rs10074000	T	C	-0.103	0.023	7e-06
genus.Clostridiuminnocuumgroup.id.14397	rs67307009	G	A	0.146	0.032	7e-06
genus.Clostridiuminnocuumgroup.id.14397	rs11661723	T	A	0.147	0.033	6.87e-06
genus.Clostridiuminnocuumgroup.id.14397	rs61277346	C	T	0.146	0.032	6.73e-06
genus.Clostridiuminnocuumgroup.id.14397	rs56367012	G	A	0.146	0.032	6.5e-06
genus.Clostridiuminnocuumgroup.id.14397	rs8096953	C	T	0.146	0.032	6.48e-06
genus.Clostridiuminnocuumgroup.id.14397	rs9831905	T	C	-0.106	0.023	6.41e-06
genus.Clostridiuminnocuumgroup.id.14397	rs11878088	C	T	0.146	0.032	6.34e-06
genus.Clostridiuminnocuumgroup.id.14397	rs72864816	T	G	0.15	0.033	5.96e-06
genus.Clostridiuminnocuumgroup.id.14397	rs57676887	C	T	0.147	0.032	5.84e-06
genus.Clostridiuminnocuumgroup.id.14397	rs61267978	T	C	0.147	0.032	5.59e-06
genus.Clostridiuminnocuumgroup.id.14397	rs1942371	G	A	-0.158	0.034	4.06e-06
genus.Clostridiuminnocuumgroup.id.14397	rs1948423	T	A	-0.109	0.023	3.49e-06
genus.Clostridiuminnocuumgroup.id.14397	rs6884406	A	G	0.112	0.023	1.44e-06
genus.Clostridiuminnocuumgroup.id.14397	rs6890185	T	C	0.113	0.023	1.12e-06
genus.Clostridiumsensustricto1.id.1873	rs10804492	T	C	-0.061	0.014	9.46e-06
genus.Clostridiumsensustricto1.id.1873	rs484861	A	G	-0.073	0.017	9.33e-06
genus.Clostridiumsensustricto1.id.1873	rs11586026	A	T	0.111	0.025	8.85e-06
genus.Clostridiumsensustricto1.id.1873	rs118086821	T	C	0.107	0.025	8.15e-06
genus.Clostridiumsensustricto1.id.1873	rs11264403	G	A	-0.139	0.033	7.76e-06
genus.Clostridiumsensustricto1.id.1873	rs12490337	C	G	-0.062	0.014	7.49e-06
genus.Clostridiumsensustricto1.id.1873	rs531166	T	C	-0.074	0.017	5.97e-06
genus.Clostridiumsensustricto1.id.1873	rs876740	T	C	0.055	0.012	5.83e-06
genus.Clostridiumsensustricto1.id.1873	rs146962933	A	G	0.109	0.025	5.63e-06
genus.Clostridiumsensustricto1.id.1873	rs11181871	C	T	0.109	0.025	5.36e-06
genus.Clostridiumsensustricto1.id.1873	rs12341505	G	A	0.081	0.018	4.82e-06
genus.Clostridiumsensustricto1.id.1873	rs116847295	C	T	0.11	0.025	4.58e-06
genus.Clostridiumsensustricto1.id.1873	rs115807074	A	G	-0.227	0.049	4.32e-06
genus.Clostridiumsensustricto1.id.1873	rs941434	A	C	-0.183	0.039	3.22e-06
genus.Clostridiumsensustricto1.id.1873	rs6934446	A	G	-0.076	0.017	3.21e-06
genus.Clostridiumsensustricto1.id.1873	rs2817172	C	T	0.058	0.012	2.77e-06
genus.Clostridiumsensustricto1.id.1873	rs2795528	G	A	-0.184	0.039	2.72e-06
genus.Clostridiumsensustricto1.id.1873	rs550843	T	C	-0.078	0.017	2.05e-06
genus.Collinsella.id.815	rs2660968	G	A	0.067	0.015	9.68e-06
genus.Collinsella.id.815	rs11597285	G	T	-0.054	0.012	9.38e-06
genus.Collinsella.id.815	rs59414781	C	G	0.067	0.015	9.15e-06
genus.Collinsella.id.815	rs11600657	T	G	-0.053	0.012	8.95e-06
genus.Collinsella.id.815	rs2831291	A	G	0.074	0.017	8.59e-06
genus.Collinsella.id.815	rs73068166	G	T	-0.103	0.024	8.58e-06
genus.Collinsella.id.815	rs548708	T	C	0.054	0.012	8.4e-06
genus.Collinsella.id.815	rs62102630	A	G	-0.07	0.015	8.31e-06
genus.Collinsella.id.815	rs12921100	A	T	0.056	0.013	8.23e-06
genus.Collinsella.id.815	rs7102347	C	A	-0.053	0.012	7.61e-06
genus.Collinsella.id.815	rs149807560	C	A	-0.104	0.024	7.1e-06
genus.Collinsella.id.815	rs4753793	A	T	-0.054	0.012	7.03e-06
genus.Collinsella.id.815	rs62448870	G	A	-0.054	0.012	6.9e-06
genus.Collinsella.id.815	rs62448869	T	A	-0.054	0.012	6.82e-06
genus.Collinsella.id.815	rs62448871	C	A	-0.054	0.012	6.78e-06
genus.Collinsella.id.815	rs1496626	T	C	-0.072	0.016	6.78e-06
genus.Collinsella.id.815	rs11212094	T	C	-0.054	0.012	6.76e-06
genus.Collinsella.id.815	rs2094864	T	G	0.074	0.017	6.61e-06
genus.Collinsella.id.815	rs10890671	T	C	-0.054	0.012	6.52e-06
genus.Collinsella.id.815	rs75672793	A	G	-0.109	0.024	6.14e-06
genus.Collinsella.id.815	rs7283749	T	C	0.076	0.017	4.48e-06
genus.Collinsella.id.815	rs2103510	G	A	0.079	0.017	2.42e-06
genus.Collinsella.id.815	rs2671662	C	G	-0.057	0.012	2.22e-06
genus.Collinsella.id.815	rs73052258	G	A	0.093	0.02	1.72e-06
genus.Collinsella.id.815	rs9541268	C	A	0.096	0.02	8.79e-07
genus.Coprobacter.id.949	rs28402691	T	C	0.111	0.025	9.56e-06
genus.Coprobacter.id.949	rs11073941	C	G	0.097	0.022	9.44e-06
genus.Coprobacter.id.949	rs9972482	T	A	0.097	0.022	9.24e-06
genus.Coprobacter.id.949	rs8041597	G	T	0.097	0.022	9.14e-06
genus.Coprobacter.id.949	rs76001613	C	G	0.216	0.049	9.13e-06
genus.Coprobacter.id.949	rs4932361	G	A	0.098	0.022	9.1e-06
genus.Coprobacter.id.949	rs12908296	A	G	0.101	0.022	9.04e-06
genus.Coprobacter.id.949	rs62025078	G	T	0.099	0.022	8.98e-06
genus.Coprobacter.id.949	rs12231438	T	G	-0.102	0.023	8.9e-06
genus.Coprobacter.id.949	rs7163000	T	C	0.098	0.022	8.68e-06
genus.Coprobacter.id.949	rs6496711	C	T	0.098	0.022	8.44e-06
genus.Coprobacter.id.949	rs10852138	C	A	0.098	0.022	8.36e-06
genus.Coprobacter.id.949	rs6496712	G	T	0.088	0.02	8.31e-06
genus.Coprobacter.id.949	rs1927591	A	T	0.078	0.017	8.11e-06
genus.Coprobacter.id.949	rs12996055	A	C	0.092	0.021	8.08e-06
genus.Coprobacter.id.949	rs11073942	T	C	0.098	0.022	7.92e-06
genus.Coprobacter.id.949	rs7679813	A	C	-0.183	0.04	7.45e-06
genus.Coprobacter.id.949	rs5011651	G	A	0.089	0.02	7.43e-06
genus.Coprobacter.id.949	rs182453737	T	A	0.124	0.028	7.32e-06
genus.Coprobacter.id.949	rs56691857	C	A	-0.183	0.04	7.25e-06
genus.Coprobacter.id.949	rs6496714	C	T	0.099	0.022	6.93e-06
genus.Coprobacter.id.949	rs6496717	C	T	0.089	0.02	6.75e-06
genus.Coprobacter.id.949	rs189356	G	A	0.078	0.017	6.26e-06
genus.Coprobacter.id.949	rs12684609	T	C	0.101	0.022	6.1e-06
genus.Coprobacter.id.949	rs77575394	T	C	0.246	0.054	5.96e-06
genus.Coprobacter.id.949	rs74919520	G	A	0.126	0.028	5.76e-06
genus.Coprobacter.id.949	rs11532348	C	T	-0.104	0.023	5.71e-06
genus.Coprobacter.id.949	rs5011652	G	C	0.09	0.02	5.51e-06
genus.Coprobacter.id.949	rs72821405	T	C	-0.147	0.032	4.76e-06
genus.Coprobacter.id.949	rs143662916	C	T	0.253	0.054	3.07e-06
genus.Coprobacter.id.949	rs3828477	G	T	-0.091	0.02	2.89e-06
genus.Coprobacter.id.949	rs55672356	T	A	-0.193	0.041	2.74e-06
genus.Coprobacter.id.949	rs213863	C	T	-0.089	0.019	2.35e-06
genus.Coprobacter.id.949	rs305411	A	G	0.129	0.026	1.01e-06
genus.Coprococcus1.id.11301	rs9351863	C	G	-0.049	0.011	9.78e-06
genus.Coprococcus1.id.11301	rs7774681	T	G	-0.049	0.011	9.12e-06
genus.Coprococcus1.id.11301	rs1519491	T	C	0.05	0.011	8.95e-06
genus.Coprococcus1.id.11301	rs7795435	G	C	-0.053	0.012	8.95e-06
genus.Coprococcus1.id.11301	rs946513	C	T	0.206	0.046	8.62e-06
genus.Coprococcus1.id.11301	rs73167075	T	C	0.057	0.013	8.57e-06
genus.Coprococcus1.id.11301	rs7795598	G	A	-0.054	0.012	8.53e-06
genus.Coprococcus1.id.11301	rs9360500	A	C	-0.049	0.011	8.51e-06
genus.Coprococcus1.id.11301	rs12192614	T	A	-0.049	0.011	8.02e-06
genus.Coprococcus1.id.11301	rs1762123	C	T	-0.089	0.02	8.01e-06
genus.Coprococcus1.id.11301	rs12886051	G	C	-0.052	0.012	8.01e-06
genus.Coprococcus1.id.11301	rs1590791	C	T	-0.049	0.011	7.87e-06
genus.Coprococcus1.id.11301	rs2907920	A	G	0.056	0.013	7.65e-06
genus.Coprococcus1.id.11301	rs1932315	G	A	-0.049	0.011	7.57e-06
genus.Coprococcus1.id.11301	rs4519976	T	C	-0.049	0.011	6.79e-06
genus.Coprococcus1.id.11301	rs9342888	T	A	-0.049	0.011	6.78e-06
genus.Coprococcus1.id.11301	rs4330511	A	G	-0.049	0.011	6.71e-06
genus.Coprococcus1.id.11301	rs9342887	G	T	-0.049	0.011	6.58e-06
genus.Coprococcus1.id.11301	rs7761439	C	T	-0.05	0.011	6.11e-06
genus.Coprococcus1.id.11301	rs12193787	C	T	-0.05	0.011	6.03e-06
genus.Coprococcus1.id.11301	rs62341982	G	C	-0.085	0.019	5.03e-06
genus.Coprococcus1.id.11301	rs62341981	G	A	-0.085	0.019	4.98e-06
genus.Coprococcus1.id.11301	rs12794898	G	T	0.09	0.02	4.92e-06
genus.Coprococcus1.id.11301	rs6084702	G	A	0.052	0.011	4.85e-06
genus.Coprococcus1.id.11301	rs7784490	C	G	-0.052	0.011	4.55e-06
genus.Coprococcus1.id.11301	rs10455249	A	G	-0.051	0.011	4.2e-06
genus.Coprococcus1.id.11301	rs1576241	A	G	-0.051	0.011	3.33e-06
genus.Coprococcus1.id.11301	rs73031725	T	C	0.168	0.036	1.98e-06
genus.Coprococcus1.id.11301	rs1010560	C	A	0.058	0.012	1.96e-06
genus.Coprococcus1.id.11301	rs56405618	A	G	-0.09	0.019	1.57e-06
genus.Coprococcus1.id.11301	rs489284	A	T	-0.053	0.011	1.51e-06
genus.Coprococcus1.id.11301	rs74101919	T	C	-0.072	0.014	1.03e-06
genus.Coprococcus1.id.11301	rs4277593	G	A	-0.059	0.011	1.14e-07
genus.Coprococcus2.id.11302	rs12634070	T	C	0.074	0.016	9.95e-06
genus.Coprococcus2.id.11302	rs6894272	T	C	-0.113	0.025	9.53e-06
genus.Coprococcus2.id.11302	rs67222397	C	G	0.069	0.016	9.39e-06
genus.Coprococcus2.id.11302	rs34042862	T	G	-0.065	0.015	9.34e-06
genus.Coprococcus2.id.11302	rs7266126	T	C	0.107	0.024	8.89e-06
genus.Coprococcus2.id.11302	rs6819699	T	C	-0.062	0.014	8.85e-06
genus.Coprococcus2.id.11302	rs11099043	A	T	0.064	0.014	8.6e-06
genus.Coprococcus2.id.11302	rs10121347	C	G	0.093	0.022	8.31e-06
genus.Coprococcus2.id.11302	rs35890118	A	G	-0.067	0.015	8.26e-06
genus.Coprococcus2.id.11302	rs67539765	A	G	0.069	0.016	7.71e-06
genus.Coprococcus2.id.11302	rs10070053	A	G	0.059	0.014	7.65e-06
genus.Coprococcus2.id.11302	rs9783625	A	C	-0.065	0.014	7.37e-06
genus.Coprococcus2.id.11302	rs7685943	A	G	0.072	0.016	6.8e-06
genus.Coprococcus2.id.11302	rs61823518	A	C	-0.096	0.022	6.68e-06
genus.Coprococcus2.id.11302	rs9426473	A	G	0.073	0.016	6.31e-06
genus.Coprococcus2.id.11302	rs4376165	C	T	-0.062	0.014	5.83e-06
genus.Coprococcus2.id.11302	rs1022078	C	T	0.065	0.014	5.5e-06
genus.Coprococcus2.id.11302	rs35916879	C	G	0.068	0.015	5.44e-06
genus.Coprococcus2.id.11302	rs13111161	C	G	-0.063	0.014	5.37e-06
genus.Coprococcus2.id.11302	rs13110934	A	G	-0.063	0.014	5.28e-06
genus.Coprococcus2.id.11302	rs73314336	G	A	-0.065	0.014	4.82e-06
genus.Coprococcus2.id.11302	rs2482516	C	T	0.075	0.016	4.72e-06
genus.Coprococcus2.id.11302	rs4904315	C	A	-0.066	0.014	4.44e-06
genus.Coprococcus2.id.11302	rs9323788	C	T	-0.066	0.014	4.12e-06
genus.Coprococcus2.id.11302	rs11734574	C	T	-0.063	0.014	4.07e-06
genus.Coprococcus2.id.11302	rs35327820	A	C	-0.064	0.014	3.39e-06
genus.Coprococcus2.id.11302	rs11159771	C	A	-0.067	0.014	3.36e-06
genus.Coprococcus2.id.11302	rs2391605	A	G	-0.064	0.014	2.8e-06
genus.Coprococcus2.id.11302	rs72680320	T	C	-0.065	0.014	2.27e-06
genus.Coprococcus2.id.11302	rs2426193	C	G	0.113	0.023	2.16e-06
genus.Coprococcus2.id.11302	rs6012988	C	G	0.111	0.023	1.63e-06
genus.Coprococcus2.id.11302	rs1958519	T	A	0.067	0.014	1.58e-06
genus.Coprococcus2.id.11302	rs6677933	C	T	-0.08	0.016	1.19e-06
genus.Coprococcus2.id.11302	rs59936925	A	T	0.117	0.023	9.38e-07
genus.Coprococcus3.id.11303	rs2001666	C	G	-0.065	0.015	9.73e-06
genus.Coprococcus3.id.11303	rs56112306	A	G	0.055	0.012	9.7e-06
genus.Coprococcus3.id.11303	rs11077359	T	C	-0.065	0.015	9.64e-06
genus.Coprococcus3.id.11303	rs10265310	A	T	0.059	0.013	9.57e-06
genus.Coprococcus3.id.11303	rs9655998	T	G	0.051	0.011	9.4e-06
genus.Coprococcus3.id.11303	rs10810043	A	G	0.052	0.012	9.27e-06
genus.Coprococcus3.id.11303	rs38665	C	T	-0.051	0.011	8.66e-06
genus.Coprococcus3.id.11303	rs6995587	A	T	0.055	0.012	8.24e-06
genus.Coprococcus3.id.11303	rs58719470	G	A	-0.063	0.014	7.92e-06
genus.Coprococcus3.id.11303	rs6994742	C	T	0.055	0.012	7.84e-06
genus.Coprococcus3.id.11303	rs34731438	T	G	-0.063	0.014	7.71e-06
genus.Coprococcus3.id.11303	rs13390956	G	A	-0.07	0.015	7.5e-06
genus.Coprococcus3.id.11303	rs13247359	G	A	0.051	0.011	7.33e-06
genus.Coprococcus3.id.11303	rs4575475	G	A	0.062	0.014	7.04e-06
genus.Coprococcus3.id.11303	rs4368354	A	G	-0.07	0.015	7.02e-06
genus.Coprococcus3.id.11303	rs13393804	C	T	-0.069	0.015	6.26e-06
genus.Coprococcus3.id.11303	rs13385714	T	C	-0.069	0.015	6.13e-06
genus.Coprococcus3.id.11303	rs78686130	T	C	-0.056	0.012	5.84e-06
genus.Coprococcus3.id.11303	rs9941669	T	C	-0.067	0.015	5.6e-06
genus.Coprococcus3.id.11303	rs10206264	A	G	-0.07	0.015	4.97e-06
genus.Coprococcus3.id.11303	rs11080344	C	T	0.052	0.011	4.79e-06
genus.Coprococcus3.id.11303	rs7521171	G	A	-0.06	0.013	4.32e-06
genus.Coprococcus3.id.11303	rs11681779	T	C	-0.069	0.015	4.1e-06
genus.Coprococcus3.id.11303	rs13394391	C	T	-0.071	0.015	2.2e-06
genus.Coprococcus3.id.11303	rs178271	T	C	0.145	0.029	7.81e-07
genus.Coprococcus3.id.11303	rs62481985	G	C	-0.058	0.012	4.18e-07
genus.Coprococcus3.id.11303	rs8100692	T	C	0.058	0.011	4.16e-07
genus.DefluviitaleaceaeUCG011.id.11287	rs35251672	T	G	0.079	0.018	9.71e-06
genus.DefluviitaleaceaeUCG011.id.11287	rs77041875	T	C	0.082	0.018	9.08e-06
genus.DefluviitaleaceaeUCG011.id.11287	rs6952956	T	C	-0.108	0.024	8.66e-06
genus.DefluviitaleaceaeUCG011.id.11287	rs2892880	G	A	0.082	0.018	6.83e-06
genus.DefluviitaleaceaeUCG011.id.11287	rs28696126	A	T	-0.107	0.024	6.63e-06
genus.DefluviitaleaceaeUCG011.id.11287	rs73217031	T	C	0.166	0.036	4.91e-06
genus.DefluviitaleaceaeUCG011.id.11287	rs4344384	G	T	0.072	0.016	4.83e-06
genus.DefluviitaleaceaeUCG011.id.11287	rs12122999	G	T	-0.083	0.018	4.83e-06
genus.DefluviitaleaceaeUCG011.id.11287	rs9725395	A	G	-0.138	0.03	3.52e-06
genus.DefluviitaleaceaeUCG011.id.11287	rs9608282	T	G	0.143	0.03	2.52e-06
genus.DefluviitaleaceaeUCG011.id.11287	rs2357084	T	A	-0.108	0.022	2.16e-06
genus.DefluviitaleaceaeUCG011.id.11287	rs55658617	T	C	0.174	0.036	2.15e-06
genus.DefluviitaleaceaeUCG011.id.11287	rs1582238	T	C	0.081	0.017	1.57e-06
genus.DefluviitaleaceaeUCG011.id.11287	rs12500663	T	G	-0.115	0.023	1.51e-06
genus.DefluviitaleaceaeUCG011.id.11287	rs112893842	T	C	0.114	0.023	1.45e-06
genus.DefluviitaleaceaeUCG011.id.11287	rs12501518	G	A	-0.11	0.022	1.4e-06
genus.DefluviitaleaceaeUCG011.id.11287	rs2357086	T	C	-0.11	0.022	1.33e-06
genus.DefluviitaleaceaeUCG011.id.11287	rs4677103	A	G	0.098	0.02	9.6e-07
genus.DefluviitaleaceaeUCG011.id.11287	rs72731813	C	T	-0.147	0.029	4.33e-07
genus.Desulfovibrio.id.3173	rs7729080	C	A	-0.07	0.016	9.96e-06
genus.Desulfovibrio.id.3173	rs7580530	C	T	0.099	0.022	9.37e-06
genus.Desulfovibrio.id.3173	rs2032031	A	G	-0.065	0.015	9.14e-06
genus.Desulfovibrio.id.3173	rs11902332	G	A	0.099	0.022	9.11e-06
genus.Desulfovibrio.id.3173	rs6758756	T	C	0.101	0.023	8.94e-06
genus.Desulfovibrio.id.3173	rs35710712	C	T	0.099	0.022	8.79e-06
genus.Desulfovibrio.id.3173	rs72647089	T	G	-0.107	0.024	8.3e-06
genus.Desulfovibrio.id.3173	rs1294544	A	C	0.069	0.015	7.78e-06
genus.Desulfovibrio.id.3173	rs746985	T	C	-0.067	0.015	7.33e-06
genus.Desulfovibrio.id.3173	rs1119400	C	T	-0.066	0.015	6.91e-06
genus.Desulfovibrio.id.3173	rs2590913	G	A	0.154	0.034	6.65e-06
genus.Desulfovibrio.id.3173	rs12031543	T	C	-0.127	0.028	6.55e-06
genus.Desulfovibrio.id.3173	rs9851810	G	A	0.117	0.025	5.64e-06
genus.Desulfovibrio.id.3173	rs4797774	G	A	0.213	0.047	5.64e-06
genus.Desulfovibrio.id.3173	rs6580353	T	C	0.077	0.017	4.94e-06
genus.Desulfovibrio.id.3173	rs13066142	G	A	0.119	0.025	3.79e-06
genus.Desulfovibrio.id.3173	rs10129801	T	C	-0.069	0.015	2.82e-06
genus.Desulfovibrio.id.3173	rs11160353	T	A	-0.069	0.015	2.7e-06
genus.Desulfovibrio.id.3173	rs2853180	A	T	0.092	0.02	2.48e-06
genus.Desulfovibrio.id.3173	rs2853179	C	T	0.081	0.017	2.42e-06
genus.Desulfovibrio.id.3173	rs6750821	C	T	0.106	0.022	2.18e-06
genus.Desulfovibrio.id.3173	rs16863365	A	G	0.109	0.023	1.79e-06
genus.Dialister.id.2183	rs4725397	T	C	0.065	0.015	9.71e-06
genus.Dialister.id.2183	rs764177	C	A	-0.06	0.014	9.61e-06
genus.Dialister.id.2183	rs6575890	T	C	-0.112	0.026	9.58e-06
genus.Dialister.id.2183	rs7131542	A	G	0.101	0.023	9.48e-06
genus.Dialister.id.2183	rs75416973	A	G	0.073	0.016	9.46e-06
genus.Dialister.id.2183	rs57053627	G	A	0.065	0.015	9.37e-06
[truncated: 6,765 more rows]

## Sheet: Table S3
Supplementary Table 3. MR results from GM to CO in discovery dataset by using the IVW method at the genus level.
Exposure	Number of SNPs	P value	OR ( 95%CI )
genus.Akkermansia.id.4037	7	0.000625997	0.573(0.417,0.789)
genus.Romboutsia.id.11347	11	0.0117773	0.664(0.483,0.913)
genus.Coprococcus1.id.11301	8	0.0364921	0.689(0.487,0.977)
genus.Eubacterium eligens group.id.14372	4	0.0389074	1.710(1.028,2.845)
genus.Eubacterium oxidoreducens group.id.11339	3	0.0402836	0.710(0.511,0.985)
genus.Intestinibacter.id.11345	11	0.0539205	1.289(0.996,1.668)
genus.Bilophila.id.3170	7	0.0665986	1.480(0.974,2.250)
genus.ErysipelotrichaceaeUCG003.id.11384	8	0.0740918	1.339(0.972,1.844)
genus.RikenellaceaeRC9gutgroup.id.11191	7	0.0771774	0.736(0.523,1.034)
genus.Roseburia.id.2012	9	0.0931016	1.420(0.943,2.137)
genus.lntestinimonas.id.2062	7	0.103504	1.299(0.948,1.779)
genus.Howardella.id.2000	6	0.117574	1.175(0.960,1.438)
genus.DefluviitaleaceaeUCG011.id.11287	4	0.118669	0.736(0.501,1.082)
genus.Enterorhabdus.id.820	4	0.119023	0.751(0.524,1.076)
genus.Eubacteriumruminantiumgroup.id.11340	13	0.124831	0.823(0.641,1.056)
genus.RuminococcaceaeUCG002.id.11360	8	0.132485	0.758(0.528,1.088)
genus.RuminococcaceaeUCG009.id.11366	4	0.137505	1.402(0.898,2.190)
genus.Actinomyces.id.423	3	0.144966	1.363(0.899,2.067)
genus.Lactococcus.id.1851	3	0.151049	1.436(0.876,2.353)
genus.Butyricicoccus.id.2055	6	0.155594	1.346(0.893,2.028)
genus.LachnospiraceaeNC2004group.id.11316	2	0.15684	0.585(0.278,1.229)
genus.Catenibacterium.id.2153	4	0.157836	0.847(0.673,1.066)
genus.Ruminiclostridium6.id.11356	4	0.162267	1.611(0.825,3.146)
genus.Dorea.id.1997	6	0.168185	0.730(0.467,1.142)
genus.Butyricimonas.id.945	6	0.198163	0.793(0.557,1.129)
genus.Fusicatenibacter.id.11305	14	0.208661	0.833(0.627,1.107)
genus.Clostridiuminnocuumgroup.id.14397	5	0.217214	0.860(0.678,1.093)
genus.Oscillospira.id.2064	3	0.218212	1.185(0.905,1.551)
genus.Bacteroides.id.918	5	0.228388	1.335(0.834,2.135)
genus.Sutterella.id.2896	3	0.235906	0.813(0.577,1.145)
genus.RuminococcaceaeUCG003.id.11361	6	0.244825	0.828(0.603,1.138)
genus.Eubacteriumnodatumgroup.id.11297	6	0.259617	0.900(0.749,1.081)
genus.Flavonifractor.id.2059	4	0.264671	0.800(0.541,1.184)
genus.Marvinbryantia.id.2005	4	0.278445	0.877(0.691,1.112)
genus.LachnospiraceaeUCG010.id.11330	6	0.288473	1.164(0.879,1.542)
genus.Allisonella.id.2174	6	0.308613	0.880(0.689,1.125)
genus.Blautia.id.1992	7	0.318463	0.769(0.459,1.289)
genus.Holdemanella.id.11393	3	0.32349	1.216(0.825,1.791)
genus.Veillonella.id.2198	9	0.338025	1.086(0.917,1.286)
genus.LachnospiraceaeUCG008.id.11328	8	0.345397	0.835(0.574,1.215)
genus.Sellimonas.id.14369	4	0.347176	0.841(0.587,1.206)
genus.Paraprevotella.id.962	11	0.362073	1.114(0.883,1.406)
genus.Eubacteriumfissicatenagroup.id.14373	4	0.387233	1.119(0.867,1.443)
genus.Anaerofilum.id.2053	7	0.40273	0.914(0.742,1.128)
genus.Alistipes.id.968	12	0.410043	0.816(0.503,1.324)
genus.Eisenbergiella.id.11304	10	0.41889	1.082(0.894,1.310)
genus.Ruminiclostridium5.id.11355	10	0.434525	0.863(0.596,1.250)
genus.Lactobacillus.id.1837	7	0.444797	1.098(0.864,1.396)
genus.Oscillibacter.id.2063	4	0.457422	1.214(0.728,2.022)
genus.LachnospiraceaeNK4A136group.id.11319	9	0.458297	0.903(0.690,1.182)
genus.Erysipelatoclostridium.id.11381	11	0.459973	0.912(0.715,1.164)
genus.Coprococcus2.id.11302	6	0.46033	0.875(0.613,1.248)
genus.RuminococcaceaeUCG014.id.11371	6	0.461737	1.178(0.762,1.820)
genus.LachnospiraceaeND3007group.id.11317	12	0.477729	1.102(0.843,1.440)
genus.Ruminococcus1.id.11373	9	0.487819	0.876(0.604,1.272)
genus.Lachnoclostridium.id.11308	8	0.491343	1.152(0.769,1.726)
genus.RuminococcaceaeUCG011.id.11368	6	0.498537	1.155(0.760,1.756)
genus.Desulfovibrio.id.3173	8	0.500816	1.099(0.834,1.448)
genus.Prevotella9.id.11183	6	0.505058	1.068(0.879,1.298)
genus.Eubacteriumbrachygroup.id.11296	5	0.507056	1.109(0.816,1.508)
genus.Senegalimassilia.id.11160	4	0.515842	0.824(0.459,1.479)
genus.Clostridiumsensustricto1.id.1873	3	0.518644	1.228(0.658,2.291)
genus.CandidatusSoleaferrea.id.11350	7	0.526972	1.096(0.825,1.457)
genus.Ruminococcustorquesgroup.id.14377	6	0.531622	0.934(0.753,1.158)
genus.Coprobacter.id.949	5	0.536264	0.915(0.690,1.213)
genus.ChristensenellaceaeR.7group.id.11283	4	0.544493	1.177(0.695,1.992)
genus.RuminococcaceaeUCG004.id.11362	10	0.551962	1.133(0.750,1.711)
genus.Eubacteriumventriosumgroup.id.11341	11	0.567538	0.886(0.585,1.341)
genus.Subdoligranulum.id.2070	8	0.573493	1.110(0.772,1.597)
genus.Slackia.id.825	11	0.575639	1.096(0.795,1.510)
genus.Ruminococcusgauvreauiigroup.id.11342	9	0.57659	1.062(0.860,1.310)
genus.Turicibacter.id.2162	6	0.580342	0.929(0.717,1.205)
genus.Phascolarctobacterium.id.2168	6	0.584552	0.944(0.768,1.160)
genus.Terrisporobacter.id.11348	6	0.589229	0.918(0.673,1.252)
genus.Prevotella7.id.11182	6	0.610711	0.895(0.585,1.371)
genus.Methanobrevibacter.id.123	3	0.632218	0.878(0.514,1.498)
genus.Gordonibacter.id.821	11	0.634803	0.965(0.832,1.119)
genus.RuminococcaceaeUCG005.id.11363	7	0.635287	0.935(0.708,1.234)
genus.Hungatella.id.11306	4	0.643717	0.909(0.606,1.363)
genus.Anaerostipes.id.1991	7	0.657216	1.112(0.695,1.779)
genus.RuminococcaceaeNK4A214group.id.11358	11	0.660847	1.078(0.771,1.506)
genus.Eubacteriumxylanophilumgroup.id.14375	5	0.669953	0.914(0.604,1.383)
genus.Eubacteriumcoprostanoligenesgroup.id.11375	9	0.6865	1.078(0.748,1.553)
genus.Holdemania.id.2157	9	0.696335	1.066(0.774,1.467)
genus.Barnesiella.id.944	7	0.708653	1.069(0.752,1.521)
genus.Anaerotruncus.id.2054	8	0.71362	1.071(0.743,1.543)
genus.RuminococcaceaeUCG013.id.11370	9	0.735613	1.057(0.767,1.456)
genus.Lachnospira.id.2004	7	0.743108	0.948(0.687,1.307)
genus.Parasutterella.id.2892	7	0.743954	1.037(0.835,1.287)
genus.LachnospiraceaeFCS020group.id.11314	7	0.745809	1.039(0.823,1.313)
genus.Butyrivibrio.id.1993	12	0.75304	1.023(0.889,1.177)
genus.Eubacteriumrectalegroup.id.14374	2	0.75636	0.845(0.291,2.453)
genus.Parabacteroides.id.954	8	0.757794	0.953(0.701,1.296)
genus.Eggerthella.id.819	4	0.762359	0.956(0.716,1.277)
genus.Haemophilus.id.3698	5	0.762546	0.927(0.568,1.514)
genus.Bifidobacterium.id.436	7	0.775698	1.051(0.746,1.481)
genus.Dialister.id.2183	7	0.780177	1.058(0.710,1.577)
genus.Collinsella.id.815	5	0.797874	1.091(0.559,2.132)
genus.Faecalibacterium.id.2057	4	0.798223	0.922(0.495,1.716)
genus.Oxalobacter.id.2978	4	0.800939	0.936(0.560,1.565)
genus.Eubacteriumhalliigroup.id.11338	9	0.815975	1.041(0.740,1.466)
genus.Adlercreutzia.id.812	5	0.820012	0.955(0.640,1.425)
genus.Streptococcus.id.1853	8	0.827865	1.040(0.727,1.488)
genus.Olsenella.id.822	9	0.842287	0.973(0.745,1.271)
genus.Odoribacter.id.952	7	0.853151	1.019(0.831,1.250)
genus.RuminococcaceaeUCG010.id.11367	6	0.855433	0.981(0.795,1.210)
genus.Tyzzerella3.id.11335	5	0.855595	0.967(0.677,1.383)
genus.Ruminococcusgnavusgroup.id.14376	8	0.859774	0.969(0.686,1.370)
genus.Ruminococcus2.id.11374	9	0.860444	0.966(0.659,1.416)
genus.LachnospiraceaeUCG004.id.11324	6	0.878586	1.022(0.769,1.359)
genus.Peptococcus.id.2037	4	0.883629	0.967(0.619,1.510)
genus.LachnospiraceaeUCG001.id.11321	8	0.888149	1.027(0.708,1.491)
genus.Coprococcus3.id.11303	6	0.893337	1.029(0.676,1.567)
genus.lntestinibacter.id.11345	3	0.921782	1.027(0.602,1.753)
genus.Alloprevotella.id.961	4	0.952336	0.993(0.794,1.243)
genus.Escherichia.Shigella.id.3504	5	0.977985	1.006(0.673,1.503)
genus.Intestinimonas.id.2062	9	0.983212	1.003(0.738,1.365)
genus.Ruminiclostridium9.id.11357	8	0.999919	1.000(0.668,1.497)

## Sheet: Table S4
Supplementary Table 4. MR results from GM to CO in replication dataset by using the IVW method at the genus level.
Exposure	Number of SNPs	P value	OR ( 95%CI )
genus.Dorea.id.1997	10	0.0138993	0.743(0.586,0.941)
genus.Blautia.id.1992	13	0.023912	0.789(0.642,0.969)
genus.Oscillospira.id.2064	8	0.0383647	1.414(1.019,1.962)
genus.Faecalibacterium.id.2057	10	0.0420101	0.821(0.679,0.993)
genus.Akkermansia.id.4037	11	0.0434198	0.820(0.681,0.995)
genus.Eubacteriumventriosumgroup.id.11341	15	0.0492052	0.828(0.685,0.999)
genus.Ruminiclostridium5.id.11355	11	0.0672957	1.237(0.985,1.554)
genus.Bilophila.id.3170	13	0.0800148	1.265(0.972,1.647)
genus.lntestinibacter.id.11345	3	0.0897018	1.354(0.954,1.922)
genus.Anaerofilum.id.2053	11	0.108184	0.902(0.796,1.023)
genus.Sutterella.id.2896	12	0.119051	1.162(0.962,1.405)
genus.LachnospiraceaeUCG001.id.11321	13	0.120954	0.882(0.753,1.034)
genus.ErysipelotrichaceaeUCG003.id.11384	16	0.122769	1.141(0.965,1.348)
genus.LachnospiraceaeUCG004.id.11324	12	0.12635	1.190(0.952,1.486)
genus.Coprococcus2.id.11302	8	0.130068	1.244(0.938,1.651)
genus.Dialister.id.2183	11	0.130657	0.860(0.708,1.046)
genus.Oscillibacter.id.2063	14	0.13113	0.880(0.745,1.039)
genus.Subdoligranulum.id.2070	11	0.135692	0.788(0.576,1.078)
genus.Coprococcus1.id.11301	12	0.136914	0.851(0.688,1.053)
genus.LachnospiraceaeNC2004group.id.11316	9	0.145871	0.892(0.766,1.040)
genus.Catenibacterium.id.2153	5	0.153815	0.857(0.693,1.060)
genus.Butyricicoccus.id.2055	8	0.166632	1.169(0.937,1.457)
genus.RuminococcaceaeUCG002.id.11360	22	0.193932	0.894(0.755,1.059)
genus.Eubacteriumbrachygroup.id.11296	10	0.198953	1.081(0.960,1.218)
genus.Roseburia.id.2012	14	0.206513	0.823(0.609,1.113)
genus.Barnesiella.id.944	14	0.213822	1.123(0.935,1.350)
genus.Anaerostipes.id.1991	13	0.225384	1.189(0.899,1.575)
genus.Hungatella.id.11306	5	0.225517	0.898(0.755,1.068)
genus.Ruminococcus2.id.11374	15	0.238797	0.901(0.756,1.072)
genus.RuminococcaceaeUCG003.id.11361	12	0.257466	0.885(0.717,1.093)
genus.Butyricimonas.id.945	13	0.261676	0.899(0.747,1.083)
genus.Desulfovibrio.id.3173	10	0.269369	1.101(0.928,1.307)
genus.Eubacteriumxylanophilumgroup.id.14375	9	0.277825	0.889(0.719,1.100)
genus.Anaerotruncus.id.2054	13	0.286851	1.119(0.910,1.376)
genus.RuminococcaceaeUCG013.id.11370	12	0.291125	0.895(0.728,1.100)
genus.Bacteroides.id.918	9	0.297925	0.874(0.678,1.126)
genus.Collinsella.id.815	9	0.3228	0.879(0.681,1.135)
genus.Methanobrevibacter.id.123	6	0.327935	0.929(0.802,1.076)
genus.Parabacteroides.id.954	6	0.333431	0.828(0.564,1.214)
genus.Actinomyces.id.423	7	0.338804	0.919(0.772,1.093)
genus.RuminococcaceaeUCG004.id.11362	11	0.346489	0.908(0.743,1.110)
genus.Oxalobacter.id.2978	11	0.350703	1.056(0.942,1.184)
genus.Ruminococcusgauvreauiigroup.id.11342	12	0.35586	0.881(0.672,1.153)
genus.Alloprevotella.id.961	6	0.364126	0.941(0.826,1.073)
genus.Phascolarctobacterium.id.2168	10	0.376423	1.091(0.900,1.323)
genus.RuminococcaceaeUCG014.id.11371	11	0.381911	1.091(0.897,1.327)
genus.Intestinimonas.id.2062	15	0.407026	0.937(0.802,1.093)
genus.Eggerthella.id.819	10	0.4214	0.936(0.795,1.100)
genus.Victivallis.id.2256	10	0.423232	0.957(0.859,1.066)
genus.Senegalimassilia.id.11160	5	0.44472	0.915(0.729,1.149)
genus.Holdemania.id.2157	15	0.448028	0.948(0.826,1.088)
genus.Sellimonas.id.14369	9	0.457449	0.946(0.816,1.096)
genus.Allisonella.id.2174	8	0.470488	0.953(0.835,1.087)
genus.RikenellaceaeRC9gutgroup.id.11191	11	0.482139	1.055(0.909,1.223)
genus.LachnospiraceaeND3007group.id.11317	3	0.485403	0.814(0.458,1.450)
genus.RuminococcaceaeNK4A214group.id.11358	13	0.487813	0.931(0.761,1.140)
genus.LachnospiraceaeUCG008.id.11328	11	0.488759	0.952(0.828,1.095)
genus.Eisenbergiella.id.11304	10	0.501206	1.048(0.914,1.202)
genus.Ruminiclostridium6.id.11356	16	0.501368	0.945(0.800,1.115)
genus.Erysipelatoclostridium.id.11381	15	0.522827	0.954(0.826,1.102)
genus.Streptococcus.id.1853	15	0.545428	0.944(0.782,1.139)
genus.Adlercreutzia.id.812	8	0.563189	1.058(0.874,1.281)
genus.LachnospiraceaeNK4A136group.id.11319	15	0.567378	1.051(0.885,1.248)
genus.Alistipes.id.968	14	0.571824	0.933(0.733,1.187)
genus.Eubacteriumhalliigroup.id.11338	16	0.58491	1.049(0.883,1.246)
genus.Lachnospira.id.2004	6	0.585369	0.906(0.636,1.292)
genus.Bifidobacterium.id.436	13	0.587799	0.954(0.803,1.132)
genus.Turicibacter.id.2162	10	0.599468	0.955(0.805,1.134)
genus.Enterorhabdus.id.820	6	0.607073	0.949(0.779,1.157)
genus.Eubacteriumruminantiumgroup.id.11340	18	0.631214	0.972(0.864,1.093)
genus.Ruminococcustorquesgroup.id.14377	9	0.631328	0.942(0.738,1.202)
genus.Gordonibacter.id.821	12	0.675875	1.027(0.907,1.163)
genus.Lactobacillus.id.1837	10	0.683055	1.036(0.874,1.228)
genus.RuminococcaceaeUCG009.id.11366	12	0.689707	1.030(0.890,1.193)
genus.Olsenella.id.822	11	0.703134	1.021(0.917,1.137)
genus.Lachnoclostridium.id.11308	13	0.716083	1.041(0.839,1.290)
genus.LachnospiraceaeFCS020group.id.11314	12	0.72231	0.967(0.805,1.162)
genus.Howardella.id.2000	10	0.72718	1.020(0.914,1.138)
genus.LachnospiraceaeUCG010.id.11330	10	0.742893	0.961(0.760,1.216)
genus.Escherichia.Shigella.id.3504	10	0.753516	0.966(0.781,1.196)
genus.Prevotella7.id.11182	11	0.754399	1.017(0.914,1.132)
genus.Holdemanella.id.11393	11	0.756498	1.028(0.863,1.225)
genus.DefluviitaleaceaeUCG011.id.11287	9	0.758642	1.028(0.861,1.228)
genus.Terrisporobacter.id.11348	5	0.759589	0.959(0.735,1.251)
genus.Paraprevotella.id.962	13	0.760423	1.020(0.897,1.160)
genus.Clostridiuminnocuumgroup.id.14397	9	0.768265	0.981(0.867,1.112)
genus.RuminococcaceaeUCG010.id.11367	6	0.770494	0.954(0.698,1.305)
genus.Prevotella9.id.11183	14	0.795608	1.020(0.879,1.184)
genus.Eubacteriumcoprostanoligenesgroup.id.11375	13	0.802429	1.028(0.829,1.273)
genus.Marvinbryantia.id.2005	10	0.817881	0.976(0.797,1.196)
genus.Eubacteriumoxidoreducensgroup.id.11339	4	0.825853	0.973(0.762,1.242)
genus.Peptococcus.id.2037	12	0.826677	0.986(0.873,1.115)
genus.Veillonella.id.2198	8	0.827195	0.978(0.799,1.196)
genus.Lactococcus.id.1851	9	0.827659	0.986(0.871,1.117)
genus.Ruminococcus1.id.11373	10	0.82864	0.975(0.774,1.227)
genus.RuminococcaceaeUCG011.id.11368	8	0.828941	1.013(0.900,1.141)
genus.Butyrivibrio.id.1993	15	0.832931	0.990(0.905,1.083)
genus.Intestinibacter.id.11345	15	0.839249	1.019(0.851,1.220)
genus.Coprococcus3.id.11303	8	0.856361	0.975(0.745,1.277)
genus.RuminococcaceaeUCG005.id.11363	14	0.865233	0.977(0.744,1.282)
genus.Romboutsia.id.11347	13	0.871554	1.019(0.810,1.282)
genus.Coprobacter.id.949	11	0.880619	1.014(0.849,1.210)
genus.Parasutterella.id.2892	15	0.886133	1.011(0.871,1.173)
genus.Fusicatenibacter.id.11305	18	0.901252	1.013(0.824,1.247)
genus.Tyzzerella3.id.11335	13	0.901577	0.991(0.864,1.137)
genus.Slackia.id.825	6	0.90853	0.985(0.757,1.281)
genus.CandidatusSoleaferrea.id.11350	9	0.920025	1.008(0.865,1.174)
genus.Eubacteriumrectalegroup.id.14374	8	0.922533	0.985(0.728,1.333)
genus.Clostridiumsensustricto1.id.1873	7	0.924503	1.017(0.722,1.431)
genus.Odoribacter.id.952	7	0.934454	0.989(0.761,1.286)
genus.Haemophilus.id.3698	9	0.936568	1.007(0.855,1.185)
genus.Eubacteriumeligensgroup.id.14372	7	0.942164	0.987(0.684,1.423)
genus.ChristensenellaceaeR.7group.id.11283	10	0.955367	0.993(0.778,1.268)
genus.lntestinimonas.id.2062	3	0.961559	1.009(0.703,1.448)
genus.Eubacteriumnodatumgroup.id.11297	11	0.975477	0.998(0.887,1.123)
genus.Ruminiclostridium9.id.11357	9	0.977282	0.996(0.773,1.284)
genus.Flavonifractor.id.2059	5	0.978898	0.995(0.703,1.409)
genus.Eubacteriumfissicatenagroup.id.14373	9	0.981464	0.999(0.883,1.130)
genus.Ruminococcusgnavusgroup.id.14376	12	0.987798	1.001(0.846,1.185)

## Sheet: Table S5
Supplementary Table 5. MR results from GM to CO in discovery dataset by using the IVW method at the order level.
Exposure	Number of SNPs	P value	OR ( 95%CI )
order.Actinomycetales.id.420	5	0.779345	0.969(0.778,1.207)
order.Bacillales.id.1674	9	0.932342	0.995(0.885,1.118)
order.Bacteroidales.id.913	14	0.196399	1.140(0.934,1.392)
order.Bifidobacteriales.id.432	12	0.277898	0.902(0.749,1.087)
order.Burkholderiales.id.2874	11	0.590568	0.940(0.752,1.176)
order.Clostridiales.id.1863	13	0.0589565	0.812(0.654,1.008)
order.Coriobacteriales.id.810	14	0.0525587	1.232(0.998,1.522)
order.Desulfovibrionales.id.3156	12	0.371414	1.091(0.901,1.321)
order.Enterobacteriales.id.3468	7	0.776141	0.963(0.742,1.250)
order.Erysipelotrichales.id.2148	13	0.424121	0.895(0.682,1.175)
order.Gastranaerophilales.id.1591	9	0.127886	1.117(0.969,1.287)
order.Lactobacillales.id.1800	15	0.799544	1.025(0.846,1.242)
order.Methanobacteriales.id.120	10	0.618549	0.972(0.869,1.087)
order.MollicutesRF9.id.11579	13	0.374552	1.074(0.917,1.257)
order.NB1n.id.3953	13	0.580847	1.032(0.923,1.153)
order.Pasteurellales.id.3688	14	0.55898	0.960(0.838,1.100)
order.Rhodospirillales.id.2667	14	0.721379	0.975(0.847,1.122)
order.Selenomonadales.id.2165	12	0.762244	1.034(0.831,1.288)
order.Verrucomicrobiales.id.4030	11	0.0618582	0.820(0.666,1.010)
order.Victivallales.id.2254	8	0.263683	1.083(0.942,1.246)

## Sheet: Table S6
Supplementary Table 6. Tests for detecting horizontal and directional pleiotropy in CO.
Exposure		MR-PRESSO Global test			MR-Egger intercept pEgger				Cochran's Q test
		MR-PRESSO RSSobs	P value		Egger-intercept	Standard Error	P value		IVW (P)	MR-Egger (P)
Forward MR	Akkermansia	4.032	0.824		-0.087	0.069	0.564		0.817	0.93
	Coprococcus1	5.578	0.753		0.021	0.031	0.533		0.755	0.707
	Eubacterium eligens group	0.651	0.955		0.023	0.078	0.793		0.948	0.872
	Eubacterium oxidoreducens group	-	-		-0.071	0.054	0.416		0.467	0.972
	Romboutsia	9.983	0.607		0.002	0.043	0.959		0.607	0.512
Reverse MR	Akkermansia	13.021	0.127		-0.091	0.061	0.228		0.079	0.191
	Coprococcus1	3.302	0.706		0.003	0.041	0.947		0.706	0.541
	Eubacterium eligens group	6.001	0.437		0.06	0.043	0.256		0.042	0.559
	Eubacterium oxidoreducens group	0.656	0.981		-0.042	0.073	0.599		0.981	0.994
	Romboutsia	2.162	0.852		-0.026	0.044	0.601		0.858	0.807

## Sheet: Table S7
Supplementary Table 7. MR results from GM to CBMI in discovery dataset by using the IVW method at the genus level.
Exposure	Number of SNPs	P value	β ( 95%CI )
genus.lntestinibacter.id.11345	2	0.00179182	0.308(0.115,0.502)
genus.Butyricimonas.id.945	5	0.00760949	-0.192(-0.334,-0.051)
genus.Akkermansia.id.4037	4	0.011142	-0.172(-0.306,-0.039)
genus.ErysipelotrichaceaeUCG003.id.11384	2	0.0263525	0.256(0.030,0.483)
genus.Lactobacillus.id.1837	4	0.0612249	0.103(-0.005,0.210)
genus.ChristensenellaceaeR.7group.id.11283	2	0.0944896	0.264(-0.045,0.573)
genus.Parasutterella.id.2892	9	0.0993559	-0.072(-0.158,0.014)
genus.Roseburia.id.2012	5	0.108464	-0.122(-0.270,0.027)
genus.RuminococcaceaeUCG002.id.11360	7	0.115235	-0.098(-0.219,0.024)
genus.Holdemania.id.2157	7	0.116308	0.099(-0.025,0.222)
genus.Holdemanella.id.11393	2	0.119958	0.111(-0.029,0.250)
genus.CandidatusSoleaferrea.id.11350	3	0.122607	-0.129(-0.292,0.035)
genus.Eubacteriumventriosumgroup.id.11341	6	0.157638	-0.095(-0.227,0.037)
genus.Intestinibacter.id.11345	8	0.162754	0.067(-0.027,0.162)
genus.Ruminococcustorquesgroup.id.14377	5	0.188122	-0.102(-0.254,0.050)
genus.Bilophila.id.3170	4	0.199068	0.120(-0.063,0.303)
genus.RuminococcaceaeNK4A214group.id.11358	6	0.221139	0.108(-0.065,0.281)
genus.LachnospiraceaeUCG004.id.11324	8	0.227099	-0.088(-0.231,0.055)
genus.Subdoligranulum.id.2070	5	0.236771	-0.088(-0.235,0.058)
genus.Eubacteriumbrachygroup.id.11296	4	0.253961	0.068(-0.049,0.185)
genus.Ruminiclostridium6.id.11356	4	0.262606	-0.108(-0.298,0.081)
genus.Eisenbergiella.id.11304	9	0.276268	0.049(-0.039,0.138)
genus.Adlercreutzia.id.812	2	0.2925	-0.088(-0.252,0.076)
genus.Sellimonas.id.14369	2	0.313869	-0.061(-0.180,0.058)
genus.Bacteroides.id.918	2	0.314891	-0.111(-0.327,0.105)
genus.Ruminiclostridium9.id.11357	3	0.323926	0.136(-0.135,0.407)
genus.Prevotella9.id.11183	6	0.326595	0.060(-0.060,0.181)
genus.LachnospiraceaeFCS020group.id.11314	6	0.327477	0.053(-0.053,0.159)
genus.Eubacteriumnodatumgroup.id.11297	3	0.342835	-0.051(-0.157,0.055)
genus.Veillonella.id.2198	5	0.346392	-0.031(-0.095,0.033)
genus.Anaerofilum.id.2053	6	0.349651	-0.034(-0.104,0.037)
genus.Coprococcus2.id.11302	5	0.351185	0.067(-0.074,0.208)
genus.Clostridiuminnocuumgroup.id.14397	3	0.358745	-0.045(-0.142,0.051)
genus.Oscillibacter.id.2063	7	0.361475	0.042(-0.048,0.133)
genus.Marvinbryantia.id.2005	3	0.38248	0.078(-0.097,0.252)
genus.RuminococcaceaeUCG011.id.11368	3	0.383448	0.036(-0.045,0.116)
genus.RuminococcaceaeUCG005.id.11363	7	0.38791	0.121(-0.153,0.394)
genus.Ruminococcus2.id.11374	4	0.394645	-0.062(-0.204,0.080)
genus.Lachnoclostridium.id.11308	4	0.395621	0.093(-0.121,0.306)
genus.Enterorhabdus.id.820	2	0.406473	-0.070(-0.234,0.095)
genus.Turicibacter.id.2162	5	0.415268	0.069(-0.097,0.236)
genus.Erysipelatoclostridium.id.11381	11	0.423312	-0.031(-0.108,0.045)
genus.RuminococcaceaeUCG010.id.11367	3	0.424469	0.095(-0.138,0.327)
genus.Eubacteriumhalliigroup.id.11338	7	0.430276	-0.050(-0.175,0.074)
genus.Ruminococcusgauvreauiigroup.id.11342	9	0.439497	-0.053(-0.187,0.081)
genus.Ruminococcus1.id.11373	4	0.443362	0.081(-0.127,0.290)
genus.Slackia.id.825	4	0.457048	-0.036(-0.131,0.059)
genus.Anaerostipes.id.1991	4	0.462927	0.064(-0.108,0.236)
genus.Intestinimonas.id.2062	7	0.4678	0.042(-0.071,0.154)
genus.Streptococcus.id.1853	4	0.495647	0.060(-0.113,0.234)
genus.Lactococcus.id.1851	5	0.496842	-0.029(-0.114,0.055)
genus.Prevotella7.id.11182	5	0.515059	0.033(-0.067,0.133)
genus.Collinsella.id.815	3	0.520121	-0.075(-0.304,0.154)
genus.RuminococcaceaeUCG003.id.11361	6	0.525125	0.038(-0.080,0.157)
genus.Oscillospira.id.2064	2	0.531696	0.098(-0.209,0.405)
genus.Butyrivibrio.id.1993	8	0.54848	-0.024(-0.103,0.055)
genus.RuminococcaceaeUCG013.id.11370	4	0.560352	-0.046(-0.199,0.108)
genus.Coprobacter.id.949	3	0.571465	0.047(-0.116,0.211)
genus.Bifidobacterium.id.436	4	0.577767	-0.044(-0.199,0.111)
genus.Escherichia.Shigella.id.3504	4	0.579208	-0.053(-0.239,0.134)
genus.Butyricicoccus.id.2055	2	0.591359	-0.105(-0.487,0.277)
genus.Phascolarctobacterium.id.2168	2	0.596053	-0.073(-0.341,0.196)
genus.LachnospiraceaeUCG008.id.11328	3	0.611654	0.030(-0.085,0.144)
genus.Ruminiclostridium5.id.11355	6	0.611808	0.041(-0.118,0.200)
genus.Romboutsia.id.11347	4	0.61972	0.047(-0.137,0.230)
genus.Coprococcus3.id.11303	2	0.623949	0.053(-0.158,0.264)
genus.Paraprevotella.id.962	5	0.623998	-0.024(-0.119,0.072)
genus.Anaerotruncus.id.2054	7	0.631151	0.030(-0.092,0.152)
genus.Flavonifractor.id.2059	2	0.636314	0.042(-0.131,0.214)
genus.Blautia.id.1992	7	0.646283	0.051(-0.165,0.267)
genus.DefluviitaleaceaeUCG011.id.11287	2	0.668984	-0.036(-0.203,0.130)
genus.Dorea.id.1997	5	0.673103	-0.051(-0.287,0.186)
genus.lntestinimonas.id.2062	2	0.681469	0.040(-0.151,0.230)
genus.Allisonella.id.2174	3	0.684281	0.017(-0.065,0.098)
genus.Eubacteriumcoprostanoligenesgroup.id.11375	6	0.690651	0.028(-0.108,0.163)
genus.Dialister.id.2183	5	0.700232	-0.026(-0.159,0.107)
genus.Desulfovibrio.id.3173	7	0.708228	0.022(-0.093,0.136)
genus.Eubacteriumxylanophilumgroup.id.14375	5	0.716009	-0.029(-0.182,0.125)
genus.Olsenella.id.822	5	0.717205	-0.013(-0.081,0.056)
genus.RuminococcaceaeUCG004.id.11362	6	0.721179	0.019(-0.086,0.125)
genus.Eubacteriumfissicatenagroup.id.14373	4	0.723826	-0.017(-0.110,0.076)
genus.Hungatella.id.11306	2	0.732503	-0.030(-0.200,0.140)
genus.RikenellaceaeRC9gutgroup.id.11191	5	0.745467	0.012(-0.061,0.085)
genus.Sutterella.id.2896	6	0.771392	0.018(-0.101,0.136)
genus.Gordonibacter.id.821	6	0.780932	0.009(-0.053,0.071)
genus.Tyzzerella3.id.11335	4	0.793218	-0.024(-0.207,0.158)
genus.LachnospiraceaeNK4A136group.id.11319	7	0.808854	0.016(-0.111,0.143)
genus.LachnospiraceaeUCG010.id.11330	6	0.811479	-0.024(-0.221,0.173)
genus.RuminococcaceaeUCG014.id.11371	6	0.817458	-0.015(-0.141,0.111)
genus.LachnospiraceaeND3007group.id.11317	2	0.820571	-0.042(-0.401,0.318)
genus.Senegalimassilia.id.11160	3	0.821728	-0.014(-0.137,0.109)
genus.Catenibacterium.id.2153	3	0.839062	0.009(-0.074,0.091)
genus.RuminococcaceaeUCG009.id.11366	6	0.846453	0.009(-0.080,0.097)
genus.Ruminococcusgnavusgroup.id.14376	6	0.857507	-0.007(-0.087,0.072)
genus.Eubacteriumruminantiumgroup.id.11340	11	0.871712	-0.006(-0.076,0.065)
genus.LachnospiraceaeNC2004group.id.11316	6	0.889982	0.006(-0.075,0.087)
genus.Eubacteriumeligensgroup.id.14372	3	0.89535	-0.012(-0.188,0.164)
genus.Barnesiella.id.944	4	0.899568	0.016(-0.235,0.267)
genus.Faecalibacterium.id.2057	4	0.912369	-0.010(-0.197,0.176)
genus.Coprococcus1.id.11301	3	0.924165	0.009(-0.170,0.187)
genus.Alloprevotella.id.961	3	0.93692	-0.003(-0.087,0.081)
genus.Howardella.id.2000	3	0.938177	0.003(-0.081,0.087)
genus.Methanobrevibacter.id.123	2	0.947748	0.003(-0.100,0.107)
genus.Eggerthella.id.819	2	0.951424	-0.004(-0.134,0.126)
genus.LachnospiraceaeUCG001.id.11321	6	0.953473	0.003(-0.099,0.105)
genus.Fusicatenibacter.id.11305	10	0.968567	-0.002(-0.104,0.100)
genus.Alistipes.id.968	9	0.971428	-0.003(-0.192,0.185)
genus.Terrisporobacter.id.11348	4	0.974119	-0.002(-0.122,0.118)
genus.Haemophilus.id.3698	3	0.979459	0.002(-0.129,0.132)
genus.Peptococcus.id.2037	4	0.988548	-0.001(-0.135,0.133)
genus.Actinomyces.id.423	2	0.990408	-0.001(-0.188,0.186)

## Sheet: Table S8
Supplementary Table 8. MR results from GM to CBMI in replication dataset by using the IVW method at the genus level.
Exposure	Number of SNPs	P value	β ( 95%CI )
genus.Eubacteriumventriosumgroup.id.11341	15	0.000344728	-0.138(-0.213,-0.062)
genus.Faecalibacterium.id.2057	10	0.00776073	-0.129(-0.224,-0.034)
genus.lntestinibacter.id.11345	3	0.00797494	0.191(0.050,0.332)
genus.Butyricimonas.id.945	13	0.014747	-0.101(-0.181,-0.020)
genus.Holdemanella.id.11393	11	0.0228319	0.073(0.010,0.137)
genus.RuminococcaceaeUCG002.id.11360	22	0.035828	-0.070(-0.135,-0.005)
genus.Eisenbergiella.id.11304	10	0.0456813	0.056(0.001,0.111)
genus.Eubacteriumruminantiumgroup.id.11340	18	0.0621585	-0.045(-0.091,0.002)
genus.Dorea.id.1997	10	0.0644961	-0.113(-0.232,0.007)
genus.LachnospiraceaeFCS020group.id.11314	12	0.0756038	0.066(-0.007,0.138)
genus.Dialister.id.2183	11	0.0909426	0.068(-0.011,0.146)
genus.Methanobrevibacter.id.123	6	0.0972534	-0.049(-0.106,0.009)
genus.Escherichia.Shigella.id.3504	10	0.102969	-0.070(-0.154,0.014)
genus.Victivallis.id.2256	10	0.110884	-0.035(-0.078,0.008)
genus.Eubacteriumnodatumgroup.id.11297	11	0.123607	-0.032(-0.072,0.009)
genus.Alistipes.id.968	14	0.132752	-0.076(-0.176,0.023)
genus.RuminococcaceaeUCG003.id.11361	12	0.138151	-0.058(-0.134,0.019)
genus.RikenellaceaeRC9gutgroup.id.11191	11	0.157494	-0.030(-0.072,0.012)
genus.Clostridiuminnocuumgroup.id.14397	9	0.15919	-0.036(-0.086,0.014)
genus.LachnospiraceaeNK4A136group.id.11319	15	0.165368	0.056(-0.023,0.135)
genus.Odoribacter.id.952	7	0.176062	0.074(-0.033,0.182)
genus.DefluviitaleaceaeUCG011.id.11287	9	0.177358	0.049(-0.022,0.120)
genus.ChristensenellaceaeR.7group.id.11283	10	0.179875	0.083(-0.039,0.205)
genus.Veillonella.id.2198	8	0.18601	-0.061(-0.152,0.030)
genus.Ruminiclostridium6.id.11356	16	0.188645	-0.043(-0.108,0.021)
genus.RuminococcaceaeNK4A214group.id.11358	13	0.190297	-0.055(-0.136,0.027)
genus.Oxalobacter.id.2978	11	0.19093	0.030(-0.015,0.076)
genus.RuminococcaceaeUCG004.id.11362	11	0.212164	0.042(-0.024,0.109)
genus.Enterorhabdus.id.820	6	0.214149	-0.048(-0.125,0.028)
genus.Ruminococcus2.id.11374	15	0.233722	-0.043(-0.113,0.028)
genus.Eubacteriumbrachygroup.id.11296	10	0.256034	0.039(-0.028,0.106)
genus.Lachnospira.id.2004	6	0.263522	0.076(-0.057,0.209)
genus.LachnospiraceaeUCG001.id.11321	13	0.269646	-0.036(-0.099,0.028)
genus.Alloprevotella.id.961	6	0.272439	0.029(-0.023,0.082)
genus.Roseburia.id.2012	13	0.275131	-0.046(-0.128,0.037)
genus.Coprobacter.id.949	11	0.283695	0.035(-0.029,0.099)
genus.RuminococcaceaeUCG013.id.11370	12	0.283745	-0.049(-0.140,0.041)
genus.Holdemania.id.2157	15	0.3028	0.032(-0.029,0.094)
genus.Coprococcus1.id.11301	12	0.309799	-0.053(-0.156,0.049)
genus.Ruminiclostridium5.id.11355	11	0.324005	0.057(-0.056,0.171)
genus.Ruminococcustorquesgroup.id.14377	9	0.342922	-0.046(-0.142,0.049)
genus.Romboutsia.id.11347	13	0.349625	-0.034(-0.106,0.037)
genus.Terrisporobacter.id.11348	5	0.355908	0.038(-0.043,0.119)
genus.Turicibacter.id.2162	10	0.360117	0.032(-0.036,0.099)
genus.Bilophila.id.3170	13	0.363321	0.046(-0.053,0.146)
genus.Sellimonas.id.14369	9	0.364728	-0.028(-0.088,0.032)
genus.Ruminococcus1.id.11373	10	0.372176	0.046(-0.055,0.147)
genus.Lactococcus.id.1851	9	0.406246	-0.021(-0.070,0.028)
genus.Parasutterella.id.2892	15	0.415412	-0.029(-0.098,0.041)
genus.Blautia.id.1992	13	0.425709	-0.034(-0.118,0.050)
genus.Butyricicoccus.id.2055	8	0.428841	0.048(-0.072,0.168)
genus.RuminococcaceaeUCG005.id.11363	14	0.432437	0.051(-0.076,0.177)
genus.Marvinbryantia.id.2005	10	0.440353	0.045(-0.070,0.160)
genus.Senegalimassilia.id.11160	5	0.442204	0.035(-0.055,0.126)
genus.RuminococcaceaeUCG010.id.11367	6	0.46229	-0.038(-0.140,0.064)
genus.Flavonifractor.id.2059	5	0.463546	0.039(-0.065,0.143)
genus.Olsenella.id.822	11	0.465407	-0.016(-0.060,0.027)
genus.lntestinimonas.id.2062	3	0.488239	-0.050(-0.191,0.091)
genus.Ruminococcusgauvreauiigroup.id.11342	12	0.507897	-0.026(-0.104,0.051)
genus.Butyrivibrio.id.1993	15	0.508236	-0.015(-0.059,0.029)
genus.Bacteroides.id.918	8	0.512339	0.040(-0.080,0.160)
genus.LachnospiraceaeNC2004group.id.11316	9	0.523909	-0.020(-0.082,0.042)
genus.Intestinibacter.id.11345	14	0.532024	0.025(-0.053,0.103)
genus.Erysipelatoclostridium.id.11381	15	0.532847	-0.018(-0.076,0.039)
genus.ErysipelotrichaceaeUCG003.id.11384	16	0.533347	0.021(-0.046,0.089)
genus.Anaerostipes.id.1991	13	0.536035	0.029(-0.064,0.122)
genus.Clostridiumsensustricto1.id.1873	7	0.566422	-0.026(-0.115,0.063)
genus.Slackia.id.825	6	0.568583	0.022(-0.053,0.096)
genus.Anaerotruncus.id.2054	13	0.571582	0.023(-0.058,0.104)
genus.Barnesiella.id.944	14	0.572175	0.024(-0.059,0.106)
genus.Intestinimonas.id.2062	15	0.586689	0.018(-0.047,0.083)
genus.Coprococcus3.id.11303	9	0.5975	0.027(-0.073,0.127)
genus.LachnospiraceaeND3007group.id.11317	3	0.600168	-0.049(-0.233,0.135)
genus.Peptococcus.id.2037	12	0.60091	-0.017(-0.082,0.047)
genus.RuminococcaceaeUCG011.id.11368	8	0.611425	0.012(-0.035,0.060)
genus.Oscillibacter.id.2063	14	0.615123	0.015(-0.043,0.072)
genus.Akkermansia.id.4037	11	0.630682	-0.022(-0.114,0.069)
genus.Desulfovibrio.id.3173	10	0.634021	0.019(-0.059,0.096)
genus.Fusicatenibacter.id.11305	18	0.634472	-0.017(-0.089,0.054)
genus.Hungatella.id.11306	5	0.691062	-0.014(-0.083,0.055)
genus.Ruminococcusgnavusgroup.id.14376	12	0.693617	0.015(-0.058,0.088)
genus.LachnospiraceaeUCG008.id.11328	11	0.711247	-0.016(-0.100,0.068)
genus.Oscillospira.id.2064	8	0.714458	0.018(-0.078,0.114)
genus.Prevotella9.id.11183	14	0.718088	0.012(-0.052,0.075)
genus.Anaerofilum.id.2053	11	0.723429	-0.010(-0.065,0.045)
genus.Coprococcus2.id.11302	8	0.727147	0.021(-0.097,0.139)
genus.Prevotella7.id.11182	11	0.728722	-0.008(-0.054,0.037)
genus.Eubacteriumrectalegroup.id.14374	8	0.729556	-0.021(-0.139,0.097)
genus.Lactobacillus.id.1837	10	0.738305	-0.010(-0.070,0.049)
genus.Eubacteriumoxidoreducensgroup.id.11339	4	0.741519	0.014(-0.071,0.099)
genus.Eubacteriumcoprostanoligenesgroup.id.11375	13	0.758468	0.013(-0.072,0.099)
genus.Tyzzerella3.id.11335	13	0.820753	-0.008(-0.076,0.060)
genus.Actinomyces.id.423	7	0.833139	-0.009(-0.096,0.077)
genus.LachnospiraceaeUCG004.id.11324	12	0.833888	-0.012(-0.125,0.101)
genus.CandidatusSoleaferrea.id.11350	9	0.84146	-0.010(-0.107,0.087)
genus.Allisonella.id.2174	8	0.843311	-0.005(-0.050,0.041)
genus.Collinsella.id.815	9	0.846731	0.011(-0.100,0.121)
genus.Bifidobacterium.id.436	12	0.848754	-0.007(-0.077,0.063)
genus.Streptococcus.id.1853	15	0.852812	-0.008(-0.092,0.076)
genus.Eubacteriumeligensgroup.id.14372	7	0.882719	0.008(-0.101,0.117)
genus.Parabacteroides.id.954	6	0.9037	-0.009(-0.151,0.133)
genus.Howardella.id.2000	10	0.907067	0.003(-0.042,0.047)
genus.Haemophilus.id.3698	9	0.90789	-0.004(-0.076,0.067)
genus.Eubacteriumxylanophilumgroup.id.14375	9	0.908326	-0.007(-0.121,0.107)
genus.Eggerthella.id.819	10	0.911324	-0.003(-0.058,0.052)
genus.Ruminiclostridium9.id.11357	9	0.923915	-0.006(-0.140,0.127)
genus.RuminococcaceaeUCG014.id.11371	11	0.93724	-0.003(-0.082,0.075)
genus.Sutterella.id.2896	12	0.939216	-0.003(-0.078,0.072)
genus.LachnospiraceaeUCG010.id.11330	10	0.940467	0.004(-0.096,0.103)
genus.Subdoligranulum.id.2070	11	0.94761	-0.004(-0.135,0.126)
genus.Phascolarctobacterium.id.2168	10	0.947674	0.003(-0.089,0.095)
genus.Lachnoclostridium.id.11308	13	0.962327	0.002(-0.091,0.096)
genus.RuminococcaceaeUCG009.id.11366	12	0.966505	0.001(-0.057,0.060)
genus.Eubacteriumhalliigroup.id.11338	16	0.9678	-0.001(-0.071,0.068)
genus.Eubacteriumfissicatenagroup.id.14373	9	0.977105	0.001(-0.049,0.050)
genus.Gordonibacter.id.821	12	0.982107	0.000(-0.040,0.041)
genus.Adlercreutzia.id.812	8	0.989176	0.001(-0.086,0.088)
genus.Catenibacterium.id.2153	5	0.993497	0.000(-0.076,0.076)
genus.Paraprevotella.id.962	13	0.997528	0.000(-0.065,0.065)

## Sheet: Table S9
Supplementary Table 9. MR results from GM to CBMI in discovery dataset by using the IVW method at the order level.
Exposure	Number of SNPs	P value	β ( 95%CI )
order.Actinomycetales.id.420	5	0.73071	-0.016(-0.104,0.073)
order.Bacillales.id.1674	9	0.774343	-0.009(-0.068,0.051)
order.Bacteroidales.id.913	14	0.417148	-0.04(-0.135,0.056)
order.Bifidobacteriales.id.432	12	0.779778	-0.012(-0.092,0.069)
order.Burkholderiales.id.2874	11	0.144333	-0.071(-0.167,0.024)
order.Clostridiales.id.1863	13	0.702578	-0.017(-0.104,0.07)
order.Coriobacteriales.id.810	14	0.708828	-0.016(-0.101,0.068)
order.Desulfovibrionales.id.3156	12	0.073783	0.07(-0.007,0.147)
order.Enterobacteriales.id.3468	7	0.854619	-0.01(-0.115,0.095)
order.Erysipelotrichales.id.2148	13	0.678025	-0.019(-0.111,0.072)
order.Gastranaerophilales.id.1591	9	0.517476	0.018(-0.037,0.074)
order.Lactobacillales.id.1800	15	0.316119	-0.055(-0.163,0.053)
order.Methanobacteriales.id.120	10	0.99625	0(-0.059,0.059)
order.MollicutesRF9.id.11579	13	0.48787	0.022(-0.04,0.085)
order.NB1n.id.3953	13	0.649165	-0.01(-0.055,0.034)
order.Pasteurellales.id.3688	14	0.753698	0.009(-0.045,0.062)
order.Rhodospirillales.id.2667	14	0.941406	0.003(-0.074,0.08)
order.Selenomonadales.id.2165	12	0.226858	0.059(-0.037,0.156)
order.Verrucomicrobiales.id.4030	11	0.63295	-0.022(-0.113,0.069)
order.Victivallales.id.2254	8	0.120404	0.065(-0.017,0.146)

[truncated: 1 more sheets: Table S10]
